# Supplementary material for: SigWin-detector: a Grid-enabled workflow for discovering enriched windows of genomic features related to DNA sequences
Source: BMC Res Notes. 2008 Aug 8;1:63. doi: 10.1186/1756-0500-1-63 (PMC2533338; doi:10.1186/1756-0500-1-63)
Supplement: Additional file 5 — This tar file contains the source files of the WS-VLAM modules needed to run the SigWin-detector workflow, and some examples. To uncompress use. ▪ tar -xvzf SigWin-VLAM.v1.1.tar.gz (Linux users). ▪ WinZip or a similar tool. [file 1756-0500-1-63-S5.gz]

Archive with 300 entries (211 files):
- SigWin-VLAM/module_descriptions
- SigWin-VLAM/module_descriptions/SWMedian.xml
- SigWin-VLAM/module_descriptions/SigWinSelect.xml
- SigWin-VLAM/module_descriptions/SWSplitter.xml
- SigWin-VLAM/module_descriptions/SigWinPlotGrace.xml
- SigWin-VLAM/module_descriptions/SeqWriter.xml
- SigWin-VLAM/module_descriptions/MovingMedians.xml
- SigWin-VLAM/module_descriptions/SigWinPlot2d.xml
- SigWin-VLAM/module_descriptions/Rank.xml
- SigWin-VLAM/module_descriptions/MultiPlotGrace.xml
- SigWin-VLAM/module_descriptions/Read2Columns.xml
- SigWin-VLAM/module_descriptions/SigWin-Core.xml
- SigWin-VLAM/module_descriptions/Conv2Fix.xml
- SigWin-VLAM/module_descriptions/SigWinScore.xml
- SigWin-VLAM/module_descriptions/mmFDRThreshold.xml
- SigWin-VLAM/module_descriptions/SWMedianProb.xml
- SigWin-VLAM/module_descriptions/SigWinPlotMap.xml
- SigWin-VLAM/module_descriptions/String2Port.xml
- SigWin-VLAM/module_descriptions/Read3Columns.xml
- SigWin-VLAM/module_descriptions/GnuPlot.xml
- SigWin-VLAM/module_descriptions/SeqReader.xml
- SigWin-VLAM/module_descriptions/SeqSplitter.xml
- SigWin-VLAM/module_descriptions/XmGrace.xml
- SigWin-VLAM/module_descriptions/SWParam2Port.xml
- SigWin-VLAM/module_descriptions/MovingMedianProb.xml
- SigWin-VLAM/module_descriptions/Sample2Freq.xml
- SigWin-VLAM/module_descriptions/SigWinMultiPlotGrace.xml
- SigWin-VLAM/module_descriptions/composite
- SigWin-VLAM/module_descriptions/ColumnReader.xml
- SigWin-VLAM/module_descriptions/StringJoiner.xml
- SigWin-VLAM/module_descriptions/FDRThreshold.xml
- SigWin-VLAM/module_descriptions/Joiner.xml
- SigWin-VLAM/mymodules
- SigWin-VLAM/mymodules/Read2Columns
- SigWin-VLAM/mymodules/Read2Columns/Read2Columns.mdf
- SigWin-VLAM/mymodules/Read2Columns/source
- SigWin-VLAM/mymodules/Read2Columns/source/Read2Columns.C
- SigWin-VLAM/mymodules/Read2Columns/source/Makefile
- SigWin-VLAM/mymodules/Read2Columns/bin
- SigWin-VLAM/mymodules/Read2Columns/main.sh
- SigWin-VLAM/mymodules/SWSplitter
- SigWin-VLAM/mymodules/SWSplitter/source
- SigWin-VLAM/mymodules/SWSplitter/source/SWSplitter.C
- SigWin-VLAM/mymodules/SWSplitter/source/Makefile
- SigWin-VLAM/mymodules/SWSplitter/SWSplitter.mdf
- SigWin-VLAM/mymodules/SWSplitter/bin
- SigWin-VLAM/mymodules/SWSplitter/main.sh
- SigWin-VLAM/mymodules/Rank
- SigWin-VLAM/mymodules/Rank/Rank.mdf
- SigWin-VLAM/mymodules/Rank/source
- SigWin-VLAM/mymodules/Rank/source/Rank.C
- SigWin-VLAM/mymodules/Rank/source/Makefile
- SigWin-VLAM/mymodules/Rank/bin
- SigWin-VLAM/mymodules/Rank/dependencies
- SigWin-VLAM/mymodules/Rank/main.sh
- SigWin-VLAM/mymodules/include
- SigWin-VLAM/mymodules/include/SWMedianLogProbNoStore.H
- SigWin-VLAM/mymodules/include/TestFlags.H
- SigWin-VLAM/mymodules/include/SlideWindowBaseNoStore.H
- SigWin-VLAM/mymodules/include/Rank.H
- SigWin-VLAM/mymodules/include/Parser.C
- SigWin-VLAM/mymodules/include/FDRAux.H
- SigWin-VLAM/mymodules/include/SlideWindowBase.H
- SigWin-VLAM/mymodules/include/LogDefs.H
- SigWin-VLAM/mymodules/include/SlideWindow.H
- SigWin-VLAM/mymodules/include/LogManagerTest.C
- SigWin-VLAM/mymodules/include/LogManager.H
- SigWin-VLAM/mymodules/include/Shape.H
- SigWin-VLAM/mymodules/include/Parser.H
- SigWin-VLAM/mymodules/include/Parameter.H
- SigWin-VLAM/mymodules/include/VarBinHist.H
- SigWin-VLAM/mymodules/include/SlideWindowRank.H
- SigWin-VLAM/mymodules/include/DataIO.H
- SigWin-VLAM/mymodules/include/TimeLag.C
- SigWin-VLAM/mymodules/include/SWMedianLogProb.H
- SigWin-VLAM/mymodules/include/SlideWindowRankNoStore.H
- SigWin-VLAM/mymodules/include/VecIO.H
- SigWin-VLAM/mymodules/include/LogManager.C
- SigWin-VLAM/mymodules/include/SigWinAux.H
- SigWin-VLAM/mymodules/include/TimeLag.H
- SigWin-VLAM/mymodules/include/HeaderIO.H
- SigWin-VLAM/mymodules/include/ArrayIO.H
- SigWin-VLAM/mymodules/include/GnuConfig.H
- SigWin-VLAM/mymodules/include/GnuConfig.C
- SigWin-VLAM/mymodules/include/SlideWindowNoStore.H
- SigWin-VLAM/mymodules/include/HeaderIO.C
- SigWin-VLAM/mymodules/include/Interval.H
- SigWin-VLAM/mymodules/include/SlideWindowParameters.H
- SigWin-VLAM/mymodules/include/Serie.H
- SigWin-VLAM/mymodules/include/Marker.H
- SigWin-VLAM/mymodules/SeqWriter
- SigWin-VLAM/mymodules/SeqWriter/source
- SigWin-VLAM/mymodules/SeqWriter/source/SeqWriter
- SigWin-VLAM/mymodules/SeqWriter/source/SeqWriter.C
- SigWin-VLAM/mymodules/SeqWriter/source/Makefile
- SigWin-VLAM/mymodules/SeqWriter/bin
- SigWin-VLAM/mymodules/SeqWriter/dependencies
- SigWin-VLAM/mymodules/SeqWriter/main.sh
- SigWin-VLAM/mymodules/SeqWriter/SeqWriter.mdf
- SigWin-VLAM/mymodules/GnuPlot
- SigWin-VLAM/mymodules/GnuPlot/GnuPlot.H.bak
- SigWin-VLAM/mymodules/GnuPlot/GnuPlot.H
- SigWin-VLAM/mymodules/GnuPlot/GnuPlot.mdf
- SigWin-VLAM/mymodules/GnuPlot/bin
- SigWin-VLAM/mymodules/GnuPlot/dependencies
- SigWin-VLAM/mymodules/GnuPlot/main.sh
- SigWin-VLAM/mymodules/GnuPlot/config.xml
- SigWin-VLAM/mymodules/copy.sh
- SigWin-VLAM/mymodules/SWMedianProb
- SigWin-VLAM/mymodules/SWMedianProb/SWMedianProb.mdf
- SigWin-VLAM/mymodules/SWMedianProb/source
- SigWin-VLAM/mymodules/SWMedianProb/source/SWMedianProb.C
- SigWin-VLAM/mymodules/SWMedianProb/source/Makefile
- SigWin-VLAM/mymodules/SWMedianProb/bin
- SigWin-VLAM/mymodules/SWMedianProb/dependencies
- SigWin-VLAM/mymodules/SWMedianProb/main.sh
- SigWin-VLAM/mymodules/Joiner
- SigWin-VLAM/mymodules/Joiner/source
- SigWin-VLAM/mymodules/Joiner/source/Joiner.C
- SigWin-VLAM/mymodules/Joiner/source/RawJoinerVL.H
- SigWin-VLAM/mymodules/Joiner/source/Makefile
- SigWin-VLAM/mymodules/Joiner/Joiner.mdf
- SigWin-VLAM/mymodules/Joiner/bin
- SigWin-VLAM/mymodules/Joiner/dependencies
- SigWin-VLAM/mymodules/Joiner/main.sh
- SigWin-VLAM/mymodules/SeqSplitter
- SigWin-VLAM/mymodules/SeqSplitter/SeqSplitter.mdf
- SigWin-VLAM/mymodules/SeqSplitter/source
- SigWin-VLAM/mymodules/SeqSplitter/source/SeqSplitter.C
- SigWin-VLAM/mymodules/SeqSplitter/source/Makefile
- SigWin-VLAM/mymodules/SeqSplitter/bin
- SigWin-VLAM/mymodules/SeqSplitter/dependencies
- SigWin-VLAM/mymodules/SeqSplitter/main.sh
- SigWin-VLAM/mymodules/MovingMedians
- SigWin-VLAM/mymodules/MovingMedians/source
- SigWin-VLAM/mymodules/MovingMedians/source/MovingMedians.C
- SigWin-VLAM/mymodules/MovingMedians/source/Makefile
- SigWin-VLAM/mymodules/MovingMedians/MovingMedians.mdf
- SigWin-VLAM/mymodules/MovingMedians/bin
- SigWin-VLAM/mymodules/MovingMedians/dependencies
- SigWin-VLAM/mymodules/MovingMedians/main.sh
- SigWin-VLAM/mymodules/Makefile.base
- SigWin-VLAM/mymodules/SeqReader
- SigWin-VLAM/mymodules/SeqReader/source
- SigWin-VLAM/mymodules/SeqReader/source/SeqReader.C
- SigWin-VLAM/mymodules/SeqReader/source/Makefile
- SigWin-VLAM/mymodules/SeqReader/bin
- SigWin-VLAM/mymodules/SeqReader/dependencies
- SigWin-VLAM/mymodules/SeqReader/SeqReader.mdf
- SigWin-VLAM/mymodules/SeqReader/main.sh
- SigWin-VLAM/mymodules/StringJoiner
- SigWin-VLAM/mymodules/StringJoiner/source
- SigWin-VLAM/mymodules/StringJoiner/source/Makefile
- SigWin-VLAM/mymodules/StringJoiner/source/StringJoiner.C
- SigWin-VLAM/mymodules/StringJoiner/source/JoinerVL.H
- SigWin-VLAM/mymodules/StringJoiner/StringJoiner.mdf
- SigWin-VLAM/mymodules/StringJoiner/bin
- SigWin-VLAM/mymodules/StringJoiner/dependencies
- SigWin-VLAM/mymodules/StringJoiner/main.sh
- SigWin-VLAM/mymodules/SigWinSelect
- SigWin-VLAM/mymodules/SigWinSelect/SigWinSelect.mdf
- SigWin-VLAM/mymodules/SigWinSelect/source
- SigWin-VLAM/mymodules/SigWinSelect/source/html-example.txt
- SigWin-VLAM/mymodules/SigWinSelect/source/SigWinSelect.C
- SigWin-VLAM/mymodules/SigWinSelect/source/Makefile
- SigWin-VLAM/mymodules/SigWinSelect/bin
- SigWin-VLAM/mymodules/SigWinSelect/main.sh
- SigWin-VLAM/mymodules/String2Port
- SigWin-VLAM/mymodules/String2Port/String2Port.mdf
- SigWin-VLAM/mymodules/String2Port/source
- SigWin-VLAM/mymodules/String2Port/source/String2Port.C
- SigWin-VLAM/mymodules/String2Port/source/Makefile
- SigWin-VLAM/mymodules/String2Port/source/ToPortVL.H
- SigWin-VLAM/mymodules/String2Port/bin
- SigWin-VLAM/mymodules/String2Port/dependencies
- SigWin-VLAM/mymodules/String2Port/main.sh
- SigWin-VLAM/mymodules/XmGrace
- SigWin-VLAM/mymodules/XmGrace/XmGrace.H
- SigWin-VLAM/mymodules/XmGrace/source
- SigWin-VLAM/mymodules/XmGrace/source/Makefile
- SigWin-VLAM/mymodules/XmGrace/XmGrace.mdf
- SigWin-VLAM/mymodules/XmGrace/bin
- SigWin-VLAM/mymodules/XmGrace/XmGrace.H.bak
- SigWin-VLAM/mymodules/XmGrace/main.sh
- SigWin-VLAM/mymodules/XmGrace/config.xml
- SigWin-VLAM/mymodules/mmFDRThreshold
- SigWin-VLAM/mymodules/mmFDRThreshold/mmFDRThreshold.mdf
- SigWin-VLAM/mymodules/mmFDRThreshold/source
- SigWin-VLAM/mymodules/mmFDRThreshold/source/mmFDRThreshold.C
- SigWin-VLAM/mymodules/mmFDRThreshold/source/Makefile
- SigWin-VLAM/mymodules/mmFDRThreshold/bin
- SigWin-VLAM/mymodules/mmFDRThreshold/main.sh
- SigWin-VLAM/mymodules/SigWinOnePlot
- SigWin-VLAM/mymodules/SigWinOnePlot/SigWinOnePlot.mdf
- SigWin-VLAM/mymodules/SigWinOnePlot/source
- SigWin-VLAM/mymodules/SigWinOnePlot/source/SigWinOnePlot.C
- SigWin-VLAM/mymodules/SigWinOnePlot/source/Makefile
- SigWin-VLAM/mymodules/SigWinOnePlot/bin
- SigWin-VLAM/mymodules/SigWinOnePlot/dependencies
- SigWin-VLAM/mymodules/SigWinOnePlot/main.sh
- SigWin-VLAM/mymodules/SigWinOnePlot/.main.sh.swp
- SigWin-VLAM/mymodules/SigWinPlotMap
- SigWin-VLAM/mymodules/SigWinPlotMap/SigWinPlotMap.mdf
- SigWin-VLAM/mymodules/SigWinPlotMap/source
- SigWin-VLAM/mymodules/SigWinPlotMap/source/SigWinPlotMap.C
- SigWin-VLAM/mymodules/SigWinPlotMap/source/Makefile
- SigWin-VLAM/mymodules/SigWinPlotMap/bin
- SigWin-VLAM/mymodules/SigWinPlotMap/main.sh
- SigWin-VLAM/mymodules/FDRThreshold
- SigWin-VLAM/mymodules/FDRThreshold/source
- SigWin-VLAM/mymodules/FDRThreshold/source/Makefile
- SigWin-VLAM/mymodules/FDRThreshold/source/FDRThreshold.C
- SigWin-VLAM/mymodules/FDRThreshold/FDRThreshold.mdf
- SigWin-VLAM/mymodules/FDRThreshold/bin
- SigWin-VLAM/mymodules/FDRThreshold/dependencies
- SigWin-VLAM/mymodules/FDRThreshold/main.sh
- SigWin-VLAM/mymodules/SigWinPlot2d
- SigWin-VLAM/mymodules/SigWinPlot2d/SigWinPlot2d.mdf
- SigWin-VLAM/mymodules/SigWinPlot2d/source
- SigWin-VLAM/mymodules/SigWinPlot2d/source/SigWinPlot2d.C
- SigWin-VLAM/mymodules/SigWinPlot2d/source/Makefile
- SigWin-VLAM/mymodules/SigWinPlot2d/bin
- SigWin-VLAM/mymodules/SigWinPlot2d/main.sh
- SigWin-VLAM/mymodules/Read3Columns
- SigWin-VLAM/mymodules/Read3Columns/source
- SigWin-VLAM/mymodules/Read3Columns/source/Read3Columns.C
- SigWin-VLAM/mymodules/Read3Columns/source/Makefile
- SigWin-VLAM/mymodules/Read3Columns/Read3Columns.mdf
- SigWin-VLAM/mymodules/Read3Columns/bin
- SigWin-VLAM/mymodules/Read3Columns/main.sh
- SigWin-VLAM/mymodules/Makefile
- SigWin-VLAM/mymodules/MovingMedianProb
- SigWin-VLAM/mymodules/MovingMedianProb/MovingMedianProb.mdf
- SigWin-VLAM/mymodules/MovingMedianProb/source
- SigWin-VLAM/mymodules/MovingMedianProb/source/MovingMedianProb.C
- SigWin-VLAM/mymodules/MovingMedianProb/source/Makefile
- SigWin-VLAM/mymodules/MovingMedianProb/bin
- SigWin-VLAM/mymodules/MovingMedianProb/main.sh
- SigWin-VLAM/mymodules/SWParam2Port
- SigWin-VLAM/mymodules/SWParam2Port/source
- SigWin-VLAM/mymodules/SWParam2Port/source/SWParam2Port.C
- SigWin-VLAM/mymodules/SWParam2Port/source/Makefile
- SigWin-VLAM/mymodules/SWParam2Port/SWParam2Port.mdf
- SigWin-VLAM/mymodules/SWParam2Port/bin
- SigWin-VLAM/mymodules/SWParam2Port/dependencies
- SigWin-VLAM/mymodules/SWParam2Port/main.sh
- SigWin-VLAM/mymodules/Conv2Fix
- SigWin-VLAM/mymodules/Conv2Fix/Conv2Fix.mdf
- SigWin-VLAM/mymodules/Conv2Fix/source
- SigWin-VLAM/mymodules/Conv2Fix/source/Conv2Fix.C
- SigWin-VLAM/mymodules/Conv2Fix/source/Makefile
- SigWin-VLAM/mymodules/Conv2Fix/bin
- SigWin-VLAM/mymodules/Conv2Fix/main.sh
- SigWin-VLAM/mymodules/MultiPlotGrace
- SigWin-VLAM/mymodules/MultiPlotGrace/source
- SigWin-VLAM/mymodules/MultiPlotGrace/source/Makefile
- SigWin-VLAM/mymodules/MultiPlotGrace/source/MultiPlotGrace.C
- SigWin-VLAM/mymodules/MultiPlotGrace/MultiPlotGrace.mdf
- SigWin-VLAM/mymodules/MultiPlotGrace/bin
- SigWin-VLAM/mymodules/MultiPlotGrace/main.sh
- SigWin-VLAM/mymodules/ColumnReader
- SigWin-VLAM/mymodules/ColumnReader/ColumnReader.mdf
- SigWin-VLAM/mymodules/ColumnReader/source
- SigWin-VLAM/mymodules/ColumnReader/source/ColumnReader.C
- SigWin-VLAM/mymodules/ColumnReader/source/Makefile
- SigWin-VLAM/mymodules/ColumnReader/bin
- SigWin-VLAM/mymodules/ColumnReader/main.sh
- SigWin-VLAM/mymodules/Sample2Freq
- SigWin-VLAM/mymodules/Sample2Freq/Sample2Freq.mdf
- SigWin-VLAM/mymodules/Sample2Freq/source
- SigWin-VLAM/mymodules/Sample2Freq/source/Sample2Freq.C
- SigWin-VLAM/mymodules/Sample2Freq/source/Makefile
- SigWin-VLAM/mymodules/Sample2Freq/bin
- SigWin-VLAM/mymodules/Sample2Freq/main.sh
- SigWin-VLAM/mymodules/SWMedian
- SigWin-VLAM/mymodules/SWMedian/SWMedian.mdf
- SigWin-VLAM/mymodules/SWMedian/source
- SigWin-VLAM/mymodules/SWMedian/source/SWMedian.C
- SigWin-VLAM/mymodules/SWMedian/source/Makefile
- SigWin-VLAM/mymodules/SWMedian/bin
- SigWin-VLAM/mymodules/SWMedian/dependencies
- SigWin-VLAM/mymodules/SWMedian/main.sh
- SigWin-VLAM/mymodules/SigWinPlotGrace
- SigWin-VLAM/mymodules/SigWinPlotGrace/SigWinPlotGrace.mdf
- SigWin-VLAM/mymodules/SigWinPlotGrace/source
- SigWin-VLAM/mymodules/SigWinPlotGrace/source/SigWinPlotGrace.C
- SigWin-VLAM/mymodules/SigWinPlotGrace/source/Makefile
- SigWin-VLAM/mymodules/SigWinPlotGrace/bin
- SigWin-VLAM/mymodules/SigWinPlotGrace/main.sh
- SigWin-VLAM/README.txt
- SigWin-VLAM/SampleData
- SigWin-VLAM/SampleData/alltissues.txt
- SigWin-VLAM/SampleData/TempAms.dat
- SigWin-VLAM/SigWin-detector-Workflows.htm
- SigWin-VLAM/templates
- SigWin-VLAM/templates/SigWin-detector_Config-Basic2.xml
- SigWin-VLAM/templates/SigWin-detector_Config-Basic.xml
- SigWin-VLAM/templates/SigWin-detector_Config-Sub2.xml
- SigWin-VLAM/templates/SigWin-detector_Config-Sub.xml
- SigWin-VLAM/templates/SigWin-mmFDR-sub.xml
