# Supplementary material for: SigWin-detector: a Grid-enabled workflow for discovering enriched windows of genomic features related to DNA sequences
Source: BMC Res Notes. 2008 Aug 8;1:63. doi: 10.1186/1756-0500-1-63 (PMC2533338; doi:10.1186/1756-0500-1-63)
Supplement: Additional file 5 — This tar file contains the source files of the WS-VLAM modules needed to run the SigWin-detector workflow, and some examples. To uncompress use. ▪ tar -xvzf SigWin-VLAM.v1.1.tar.gz (Linux users). ▪ WinZip or a similar tool. [file 1756-0500-1-63-S5.gz › SigWin-VLAM/module_descriptions/SWSplitter.xml]

<?xml version="1.0" encoding="UTF-8"?>
<ns1:VLEAtomicModule xsi:type="ns1:VLEAtomicModule" xmlns:ns1="http://vle.wtcw.nl/htopology" xmlns:xsi="http://www.w3.org/2001/XMLSchema-instance">
 <instanceID xsi:type="xsd:string" xsi:nil="true" xmlns:xsd="http://www.w3.org/2001/XMLSchema"/>
 <name xsi:type="xsd:string" xmlns:xsd="http://www.w3.org/2001/XMLSchema">SWSplitter</name>
 <category categoryname="Bioinformatics-SP1.5" taxonomyCode="150005" taxonomyURI="http://staff.science.uva.nl/~inda/SigWin-detector/html/modules.html" taxonomyValue="SlidingWindows" xsi:type="ns1:CategoryType"/>
 <arguments  xsi:type="xsd:string" xmlns:xsd="http://www.w3.org/2001/XMLSchema"></arguments>

 <VLEParameter type="string" xsi:type="ns1:VLEParameter">
  <Name xsi:type="xsd:string" xmlns:xsd="http://www.w3.org/2001/XMLSchema">datatype</Name>
  <Value xsi:type="xsd:string" xmlns:xsd="http://www.w3.org/2001/XMLSchema">d</Value>
 </VLEParameter>

 <VLEParameter type="string" xsi:type="ns1:VLEParameter">
  <Name xsi:type="xsd:string" xmlns:xsd="http://www.w3.org/2001/XMLSchema">log_level</Name>
  <Value xsi:type="xsd:string" xmlns:xsd="http://www.w3.org/2001/XMLSchema">Info</Value>
 </VLEParameter>
 <VLEParameter type="string" xsi:type="ns1:VLEParameter">
  <Name xsi:type="xsd:string" xmlns:xsd="http://www.w3.org/2001/XMLSchema">test_ports</Name>
  <Value xsi:type="xsd:string" xmlns:xsd="http://www.w3.org/2001/XMLSchema">all</Value>
 </VLEParameter>

 <VLEInputPort type="/array/of_Bounds" xsi:type="ns1:VLEInputPort">
  <Name xsi:type="xsd:string" xmlns:xsd="http://www.w3.org/2001/XMLSchema">boundaries</Name>
 </VLEInputPort>
 <VLEInputPort type="/SWParameters" xsi:type="ns1:VLEInputPort">
  <Name xsi:type="xsd:string" xmlns:xsd="http://www.w3.org/2001/XMLSchema">sw_parameters</Name>
 </VLEInputPort>
 <VLEInputPort type="/array" xsi:type="ns1:VLEInputPort">
  <Name xsi:type="xsd:string" xmlns:xsd="http://www.w3.org/2001/XMLSchema">sw_data</Name>
 </VLEInputPort>

 <VLEOutputPort type="/SWParameters" xsi:type="ns1:VLEOutputPort">
  <Name xsi:type="xsd:string" xmlns:xsd="http://www.w3.org/2001/XMLSchema">ssw_parameters</Name>
 </VLEOutputPort>
 <VLEOutputPort type="/array" xsi:type="ns1:VLEOutputPort">
  <Name xsi:type="xsd:string" xmlns:xsd="http://www.w3.org/2001/XMLSchema">ssw_data</Name>
 </VLEOutputPort>

 <host xsi:type="xsd:string" xmlns:xsd="http://www.w3.org/2001/XMLSchema">fs2.das3.science.uva.nl</host>
</ns1:VLEAtomicModule>
