# Supplementary material for: SigWin-detector: a Grid-enabled workflow for discovering enriched windows of genomic features related to DNA sequences
Source: BMC Res Notes. 2008 Aug 8;1:63. doi: 10.1186/1756-0500-1-63 (PMC2533338; doi:10.1186/1756-0500-1-63)
Supplement: Additional file 5 — This tar file contains the source files of the WS-VLAM modules needed to run the SigWin-detector workflow, and some examples. To uncompress use. ▪ tar -xvzf SigWin-VLAM.v1.1.tar.gz (Linux users). ▪ WinZip or a similar tool. [file 1756-0500-1-63-S5.gz › SigWin-VLAM/module_descriptions/SigWin-Core.xml]

<?xml version="1.0" encoding="UTF-8"?> 
<java version="1.5.0_07" class="java.beans.XMLDecoder"> 
 <object class="nl.wtcw.vle.wfd.impl.Axis.CompositeModuleAxis"> 
  <object class="java.util.LinkedList"> 
   <void method="add"> 
    <object class="nl.wtcw.vle.wfd.impl.Axis.CompositeModuleInputPortAxis"> 
     <string>sequence</string> 
     <string>/array</string> 
     <object class="nl.wtcw.vle.wfd.impl.Axis.PortDescrAxis"> 
      <void property="instanceID"> 
       <string>287671469</string> 
      </void> 
      <void property="name"> 
       <string>sequence</string> 
      </void> 
      <void property="type"> 
       <string>/array</string> 
      </void> 
     </object> 
    </object> 
   </void> 
  </object> 
  <object class="java.util.LinkedList"> 
   <void method="add"> 
    <object class="nl.wtcw.vle.wfd.impl.Axis.CompositeModuleOutputPortAxis"> 
     <string>sw_parameters</string> 
     <string>/SWParameters</string> 
     <object class="nl.wtcw.vle.wfd.impl.Axis.PortDescrAxis"> 
      <void property="instanceID"> 
       <string>473431479</string> 
      </void> 
      <void property="name"> 
       <string>sw_parameters</string> 
      </void> 
      <void property="type"> 
       <string>/SWParameters</string> 
      </void> 
     </object> 
    </object> 
   </void> 
   <void method="add"> 
    <object class="nl.wtcw.vle.wfd.impl.Axis.CompositeModuleOutputPortAxis"> 
     <string>sw_data</string> 
     <string>/array</string> 
     <object class="nl.wtcw.vle.wfd.impl.Axis.PortDescrAxis"> 
      <void property="instanceID"> 
       <string>473431479</string> 
      </void> 
      <void property="name"> 
       <string>sw_data</string> 
      </void> 
      <void property="type"> 
       <string>/array</string> 
      </void> 
     </object> 
    </object> 
   </void> 
   <void method="add"> 
    <object class="nl.wtcw.vle.wfd.impl.Axis.CompositeModuleOutputPortAxis"> 
     <string>fdr_threshold</string> 
     <string>/number</string> 
     <object class="nl.wtcw.vle.wfd.impl.Axis.PortDescrAxis"> 
      <void property="instanceID"> 
       <string>6718940</string> 
      </void> 
      <void property="name"> 
       <string>fdr_threshold</string> 
      </void> 
      <void property="type"> 
       <string>/number</string> 
      </void> 
     </object> 
    </object> 
   </void> 
  </object> 
  <object class="java.util.LinkedList"> 
   <void method="add"> 
    <object class="nl.wtcw.vle.wfd.impl.Axis.CompositeModuleParameterAxis"> 
     <string>test_rank_ports</string> 
     <string>string</string> 
     <null/> 
     <object class="nl.wtcw.vle.wfd.impl.Axis.ParameterDescrAxis"> 
      <void property="instanceID"> 
       <string>287671469</string> 
      </void> 
      <void property="name"> 
       <string>test_ports</string> 
      </void> 
      <void property="type"> 
       <string>string</string> 
      </void> 
     </object> 
    </object> 
   </void> 
   <void method="add"> 
    <object class="nl.wtcw.vle.wfd.impl.Axis.CompositeModuleParameterAxis"> 
     <string>step_size</string> 
     <string>integer</string> 
     <null/> 
     <object class="nl.wtcw.vle.wfd.impl.Axis.ParameterDescrAxis"> 
      <void property="instanceID"> 
       <string>473431479</string> 
      </void> 
      <void property="name"> 
       <string>step_size</string> 
      </void> 
      <void property="type"> 
       <string>integer</string> 
      </void> 
     </object> 
    </object> 
   </void> 
   <void method="add"> 
    <object class="nl.wtcw.vle.wfd.impl.Axis.CompositeModuleParameterAxis"> 
     <string>min_window_size</string> 
     <string>integer</string> 
     <null/> 
     <object class="nl.wtcw.vle.wfd.impl.Axis.ParameterDescrAxis"> 
      <void property="instanceID"> 
       <string>473431479</string> 
      </void> 
      <void property="name"> 
       <string>min_window_size</string> 
      </void> 
      <void property="type"> 
       <string>integer</string> 
      </void> 
     </object> 
    </object> 
   </void> 
   <void method="add"> 
    <object class="nl.wtcw.vle.wfd.impl.Axis.CompositeModuleParameterAxis"> 
     <string>test_mm_ports</string> 
     <string>string</string> 
     <null/> 
     <object class="nl.wtcw.vle.wfd.impl.Axis.ParameterDescrAxis"> 
      <void property="instanceID"> 
       <string>473431479</string> 
      </void> 
      <void property="name"> 
       <string>test_ports</string> 
      </void> 
      <void property="type"> 
       <string>string</string> 
      </void> 
     </object> 
    </object> 
   </void> 
   <void method="add"> 
    <object class="nl.wtcw.vle.wfd.impl.Axis.CompositeModuleParameterAxis"> 
     <string>max_window_size</string> 
     <string>integer</string> 
     <null/> 
     <object class="nl.wtcw.vle.wfd.impl.Axis.ParameterDescrAxis"> 
      <void property="instanceID"> 
       <string>473431479</string> 
      </void> 
      <void property="name"> 
       <string>max_window_size</string> 
      </void> 
      <void property="type"> 
       <string>integer</string> 
      </void> 
     </object> 
    </object> 
   </void> 
   <void method="add"> 
    <object class="nl.wtcw.vle.wfd.impl.Axis.CompositeModuleParameterAxis"> 
     <string>threshold</string> 
     <string>string</string> 
     <null/> 
     <object class="nl.wtcw.vle.wfd.impl.Axis.ParameterDescrAxis"> 
      <void property="instanceID"> 
       <string>6718940</string> 
      </void> 
      <void property="name"> 
       <string>threshold</string> 
      </void> 
      <void property="type"> 
       <string>string</string> 
      </void> 
     </object> 
    </object> 
   </void> 
   <void method="add"> 
    <object class="nl.wtcw.vle.wfd.impl.Axis.CompositeModuleParameterAxis"> 
     <string>FDR_level</string> 
     <string>float</string> 
     <null/> 
     <object class="nl.wtcw.vle.wfd.impl.Axis.ParameterDescrAxis"> 
      <void property="instanceID"> 
       <string>6718940</string> 
      </void> 
      <void property="name"> 
       <string>FDR_level</string> 
      </void> 
      <void property="type"> 
       <string>float</string> 
      </void> 
     </object> 
    </object> 
   </void> 
  </object> 
  <null/> 
  <object class="java.util.LinkedList"/> 
  <null/> 
  <string>SigWin-Core</string> 
  <object class="nl.wtcw.vle.wfd.impl.Axis.TopologyAxis"> 
   <object class="java.util.LinkedList"> 
    <void method="add"> 
     <object id="AtomicModuleAxis0" class="nl.wtcw.vle.wfd.impl.Axis.AtomicModuleAxis"> 
      <object class="java.util.LinkedList"> 
       <void method="add"> 
        <object id="InputPortAxis0" class="nl.wtcw.vle.wfd.impl.Axis.InputPortAxis"> 
         <void property="name"> 
          <string>sequence</string> 
         </void> 
         <void property="type"> 
          <string>/array</string> 
         </void> 
        </object> 
       </void> 
      </object> 
      <object class="java.util.LinkedList"> 
       <void method="add"> 
        <object id="OutputPortAxis0" class="nl.wtcw.vle.wfd.impl.Axis.OutputPortAxis"> 
         <void property="name"> 
          <string>rank</string> 
         </void> 
         <void property="type"> 
          <string>/Rank</string> 
         </void> 
        </object> 
       </void> 
       <void method="add"> 
        <object id="OutputPortAxis1" class="nl.wtcw.vle.wfd.impl.Axis.OutputPortAxis"> 
         <void property="name"> 
          <string>sorted_list</string> 
         </void> 
         <void property="type"> 
          <string>/array/sorted_list</string> 
         </void> 
        </object> 
       </void> 
       <void method="add"> 
        <object id="OutputPortAxis2" class="nl.wtcw.vle.wfd.impl.Axis.OutputPortAxis"> 
         <void property="name"> 
          <string>sorted_set</string> 
         </void> 
         <void property="type"> 
          <string>/array/sorted_list/sorted_set</string> 
         </void> 
        </object> 
       </void> 
      </object> 
      <object class="java.util.LinkedList"> 
       <void method="add"> 
        <object class="nl.wtcw.vle.wfd.impl.Axis.ParameterAxis"> 
         <void property="name"> 
          <string>datatype</string> 
         </void> 
         <void property="type"> 
          <string>string</string> 
         </void> 
         <void property="value"> 
          <string>d</string> 
         </void> 
        </object> 
       </void> 
       <void method="add"> 
        <object class="nl.wtcw.vle.wfd.impl.Axis.ParameterAxis"> 
         <void property="name"> 
          <string>write_to</string> 
         </void> 
         <void property="type"> 
          <string>string</string> 
         </void> 
         <void property="value"> 
          <string>all</string> 
         </void> 
        </object> 
       </void> 
       <void method="add"> 
        <object class="nl.wtcw.vle.wfd.impl.Axis.ParameterAxis"> 
         <void property="name"> 
          <string>log_level</string> 
         </void> 
         <void property="type"> 
          <string>string</string> 
         </void> 
         <void property="value"> 
          <string>Info</string> 
         </void> 
        </object> 
       </void> 
       <void method="add"> 
        <object class="nl.wtcw.vle.wfd.impl.Axis.ParameterAxis"> 
         <void property="name"> 
          <string>test_ports</string> 
         </void> 
         <void property="type"> 
          <string>string</string> 
         </void> 
         <void property="value"> 
          <string>all</string> 
         </void> 
        </object> 
       </void> 
      </object> 
      <string></string> 
      <object class="java.util.LinkedList"> 
       <void method="add"> 
        <object class="nl.wtcw.vle.wfd.impl.Axis.CategoryAxis"> 
         <string>Bioinformatics-SP1.5</string> 
         <string>150002</string> 
         <string>http://staff.science.uva.nl/~inda/SigWin-detector/html/modules.html</string> 
         <string>Arrays</string> 
        </object> 
       </void> 
      </object> 
      <string>287671469</string> 
      <string>Rank</string> 
      <string>fs2.das3.science.uva.nl</string> 
      <null/> 
     </object> 
    </void> 
    <void method="add"> 
     <object id="AtomicModuleAxis1" class="nl.wtcw.vle.wfd.impl.Axis.AtomicModuleAxis"> 
      <object class="java.util.LinkedList"> 
       <void method="add"> 
        <object id="InputPortAxis1" class="nl.wtcw.vle.wfd.impl.Axis.InputPortAxis"> 
         <void property="name"> 
          <string>rank</string> 
         </void> 
         <void property="type"> 
          <string>/Rank</string> 
         </void> 
        </object> 
       </void> 
      </object> 
      <object class="java.util.LinkedList"> 
       <void method="add"> 
        <object id="OutputPortAxis3" class="nl.wtcw.vle.wfd.impl.Axis.OutputPortAxis"> 
         <void property="name"> 
          <string>sw_parameters</string> 
         </void> 
         <void property="type"> 
          <string>/SWParameters</string> 
         </void> 
        </object> 
       </void> 
       <void method="add"> 
        <object id="OutputPortAxis4" class="nl.wtcw.vle.wfd.impl.Axis.OutputPortAxis"> 
         <void property="name"> 
          <string>sw_data</string> 
         </void> 
         <void property="type"> 
          <string>/array</string> 
         </void> 
        </object> 
       </void> 
      </object> 
      <object class="java.util.LinkedList"> 
       <void method="add"> 
        <object class="nl.wtcw.vle.wfd.impl.Axis.ParameterAxis"> 
         <void property="name"> 
          <string>datatype</string> 
         </void> 
         <void property="type"> 
          <string>string</string> 
         </void> 
         <void property="value"> 
          <string>d</string> 
         </void> 
        </object> 
       </void> 
       <void method="add"> 
        <object class="nl.wtcw.vle.wfd.impl.Axis.ParameterAxis"> 
         <void property="name"> 
          <string>min_window_size</string> 
         </void> 
         <void property="type"> 
          <string>integer</string> 
         </void> 
         <void property="value"> 
          <string>1</string> 
         </void> 
        </object> 
       </void> 
       <void method="add"> 
        <object class="nl.wtcw.vle.wfd.impl.Axis.ParameterAxis"> 
         <void property="name"> 
          <string>max_window_size</string> 
         </void> 
         <void property="type"> 
          <string>integer</string> 
         </void> 
         <void property="value"> 
          <string>100000</string> 
         </void> 
        </object> 
       </void> 
       <void method="add"> 
        <object class="nl.wtcw.vle.wfd.impl.Axis.ParameterAxis"> 
         <void property="name"> 
          <string>step_size</string> 
         </void> 
         <void property="type"> 
          <string>integer</string> 
         </void> 
         <void property="value"> 
          <string>30</string> 
         </void> 
        </object> 
       </void> 
       <void method="add"> 
        <object class="nl.wtcw.vle.wfd.impl.Axis.ParameterAxis"> 
         <void property="name"> 
          <string>write_parameters</string> 
         </void> 
         <void property="type"> 
          <string>bool</string> 
         </void> 
         <void property="value"> 
          <string>true</string> 
         </void> 
        </object> 
       </void> 
       <void method="add"> 
        <object class="nl.wtcw.vle.wfd.impl.Axis.ParameterAxis"> 
         <void property="name"> 
          <string>log_level</string> 
         </void> 
         <void property="type"> 
          <string>string</string> 
         </void> 
         <void property="value"> 
          <string>Info</string> 
         </void> 
        </object> 
       </void> 
       <void method="add"> 
        <object class="nl.wtcw.vle.wfd.impl.Axis.ParameterAxis"> 
         <void property="name"> 
          <string>test_ports</string> 
         </void> 
         <void property="type"> 
          <string>string</string> 
         </void> 
         <void property="value"> 
          <string>all</string> 
         </void> 
        </object> 
       </void> 
      </object> 
      <string></string> 
      <object class="java.util.LinkedList"> 
       <void method="add"> 
        <object class="nl.wtcw.vle.wfd.impl.Axis.CategoryAxis"> 
         <string>Bioinformatics-SP1.5</string> 
         <string>150005</string> 
         <string>http://staff.science.uva.nl/~inda/SigWin-detector/html/modules.html</string> 
         <string>SlidingWindows</string> 
        </object> 
       </void> 
      </object> 
      <string>473431479</string> 
      <string>MovingMedians</string> 
      <string>fs2.das3.science.uva.nl</string> 
      <null/> 
     </object> 
    </void> 
    <void method="add"> 
     <object id="AtomicModuleAxis2" class="nl.wtcw.vle.wfd.impl.Axis.AtomicModuleAxis"> 
      <object class="java.util.LinkedList"> 
       <void method="add"> 
        <object id="InputPortAxis2" class="nl.wtcw.vle.wfd.impl.Axis.InputPortAxis"> 
         <void property="name"> 
          <string>sw_parameters</string> 
         </void> 
         <void property="type"> 
          <string>/SWParameters</string> 
         </void> 
        </object> 
       </void> 
       <void method="add"> 
        <object id="InputPortAxis3" class="nl.wtcw.vle.wfd.impl.Axis.InputPortAxis"> 
         <void property="name"> 
          <string>sorted_list</string> 
         </void> 
         <void property="type"> 
          <string>/array/sorted_list</string> 
         </void> 
        </object> 
       </void> 
      </object> 
      <object class="java.util.LinkedList"> 
       <void method="add"> 
        <object id="OutputPortAxis5" class="nl.wtcw.vle.wfd.impl.Axis.OutputPortAxis"> 
         <void property="name"> 
          <string>probabilities</string> 
         </void> 
         <void property="type"> 
          <string>/array</string> 
         </void> 
        </object> 
       </void> 
      </object> 
      <object class="java.util.LinkedList"> 
       <void method="add"> 
        <object class="nl.wtcw.vle.wfd.impl.Axis.ParameterAxis"> 
         <void property="name"> 
          <string>input_datatype</string> 
         </void> 
         <void property="type"> 
          <string>string</string> 
         </void> 
         <void property="value"> 
          <string>d</string> 
         </void> 
        </object> 
       </void> 
       <void method="add"> 
        <object class="nl.wtcw.vle.wfd.impl.Axis.ParameterAxis"> 
         <void property="name"> 
          <string>output_datatype</string> 
         </void> 
         <void property="type"> 
          <string>string</string> 
         </void> 
         <void property="value"> 
          <string>d</string> 
         </void> 
        </object> 
       </void> 
       <void method="add"> 
        <object class="nl.wtcw.vle.wfd.impl.Axis.ParameterAxis"> 
         <void property="name"> 
          <string>log_level</string> 
         </void> 
         <void property="type"> 
          <string>string</string> 
         </void> 
         <void property="value"> 
          <string>Info</string> 
         </void> 
        </object> 
       </void> 
       <void method="add"> 
        <object class="nl.wtcw.vle.wfd.impl.Axis.ParameterAxis"> 
         <void property="name"> 
          <string>test_ports</string> 
         </void> 
         <void property="type"> 
          <string>string</string> 
         </void> 
         <void property="value"> 
          <string>all</string> 
         </void> 
        </object> 
       </void> 
      </object> 
      <string></string> 
      <object class="java.util.LinkedList"> 
       <void method="add"> 
        <object class="nl.wtcw.vle.wfd.impl.Axis.CategoryAxis"> 
         <string>Bioinformatics-SP1.5</string> 
         <string>150005</string> 
         <string>http://staff.science.uva.nl/~inda/SigWin-detector/html/modules.html</string> 
         <string>SlidingWindows</string> 
        </object> 
       </void> 
      </object> 
      <string>31379547</string> 
      <string>MovingMedianProb</string> 
      <string>fs2.das3.science.uva.nl</string> 
      <null/> 
     </object> 
    </void> 
    <void method="add"> 
     <object id="AtomicModuleAxis3" class="nl.wtcw.vle.wfd.impl.Axis.AtomicModuleAxis"> 
      <object class="java.util.LinkedList"> 
       <void method="add"> 
        <object id="InputPortAxis4" class="nl.wtcw.vle.wfd.impl.Axis.InputPortAxis"> 
         <void property="name"> 
          <string>samples</string> 
         </void> 
         <void property="type"> 
          <string>/array</string> 
         </void> 
        </object> 
       </void> 
       <void method="add"> 
        <object id="InputPortAxis5" class="nl.wtcw.vle.wfd.impl.Axis.InputPortAxis"> 
         <void property="name"> 
          <string>x_axis</string> 
         </void> 
         <void property="type"> 
          <string>/array/sorted_list/sorted_set</string> 
         </void> 
        </object> 
       </void> 
      </object> 
      <object class="java.util.LinkedList"> 
       <void method="add"> 
        <object id="OutputPortAxis6" class="nl.wtcw.vle.wfd.impl.Axis.OutputPortAxis"> 
         <void property="name"> 
          <string>frequencies</string> 
         </void> 
         <void property="type"> 
          <string>/array</string> 
         </void> 
        </object> 
       </void> 
      </object> 
      <object class="java.util.LinkedList"> 
       <void method="add"> 
        <object class="nl.wtcw.vle.wfd.impl.Axis.ParameterAxis"> 
         <void property="name"> 
          <string>input_datatype</string> 
         </void> 
         <void property="type"> 
          <string>string</string> 
         </void> 
         <void property="value"> 
          <string>d</string> 
         </void> 
        </object> 
       </void> 
       <void method="add"> 
        <object class="nl.wtcw.vle.wfd.impl.Axis.ParameterAxis"> 
         <void property="name"> 
          <string>output_datatype</string> 
         </void> 
         <void property="type"> 
          <string>string</string> 
         </void> 
         <void property="value"> 
          <string>d</string> 
         </void> 
        </object> 
       </void> 
       <void method="add"> 
        <object class="nl.wtcw.vle.wfd.impl.Axis.ParameterAxis"> 
         <void property="name"> 
          <string>normalize</string> 
         </void> 
         <void property="type"> 
          <string>bool</string> 
         </void> 
         <void property="value"> 
          <string>true</string> 
         </void> 
        </object> 
       </void> 
       <void method="add"> 
        <object class="nl.wtcw.vle.wfd.impl.Axis.ParameterAxis"> 
         <void property="name"> 
          <string>log_level</string> 
         </void> 
         <void property="type"> 
          <string>string</string> 
         </void> 
         <void property="value"> 
          <string>Info</string> 
         </void> 
        </object> 
       </void> 
       <void method="add"> 
        <object class="nl.wtcw.vle.wfd.impl.Axis.ParameterAxis"> 
         <void property="name"> 
          <string>test_ports</string> 
         </void> 
         <void property="type"> 
          <string>string</string> 
         </void> 
         <void property="value"> 
          <string>all</string> 
         </void> 
        </object> 
       </void> 
      </object> 
      <string></string> 
      <object class="java.util.LinkedList"> 
       <void method="add"> 
        <object class="nl.wtcw.vle.wfd.impl.Axis.CategoryAxis"> 
         <string>Bioinformatics-SP1.5</string> 
         <string>150002</string> 
         <string>http://staff.science.uva.nl/~inda/SigWin-detector/html/modules.html</string> 
         <string>Arrays</string> 
        </object> 
       </void> 
      </object> 
      <string>326316683</string> 
      <string>Sample2Freq</string> 
      <string>fs2.das3.science.uva.nl</string> 
      <null/> 
     </object> 
    </void> 
    <void method="add"> 
     <object id="AtomicModuleAxis4" class="nl.wtcw.vle.wfd.impl.Axis.AtomicModuleAxis"> 
      <object class="java.util.LinkedList"> 
       <void method="add"> 
        <object id="InputPortAxis6" class="nl.wtcw.vle.wfd.impl.Axis.InputPortAxis"> 
         <void property="name"> 
          <string>probabilities</string> 
         </void> 
         <void property="type"> 
          <string>/array</string> 
         </void> 
        </object> 
       </void> 
       <void method="add"> 
        <object id="InputPortAxis7" class="nl.wtcw.vle.wfd.impl.Axis.InputPortAxis"> 
         <void property="name"> 
          <string>frequencies</string> 
         </void> 
         <void property="type"> 
          <string>/array</string> 
         </void> 
        </object> 
       </void> 
       <void method="add"> 
        <object id="InputPortAxis8" class="nl.wtcw.vle.wfd.impl.Axis.InputPortAxis"> 
         <void property="name"> 
          <string>x_axis</string> 
         </void> 
         <void property="type"> 
          <string>/array/sorted_list/sorted_set</string> 
         </void> 
        </object> 
       </void> 
      </object> 
      <object class="java.util.LinkedList"> 
       <void method="add"> 
        <object id="OutputPortAxis7" class="nl.wtcw.vle.wfd.impl.Axis.OutputPortAxis"> 
         <void property="name"> 
          <string>fdr_threshold</string> 
         </void> 
         <void property="type"> 
          <string>/number</string> 
         </void> 
        </object> 
       </void> 
      </object> 
      <object class="java.util.LinkedList"> 
       <void method="add"> 
        <object class="nl.wtcw.vle.wfd.impl.Axis.ParameterAxis"> 
         <void property="name"> 
          <string>datatype_thresh</string> 
         </void> 
         <void property="type"> 
          <string>string</string> 
         </void> 
         <void property="value"> 
          <string>d</string> 
         </void> 
        </object> 
       </void> 
       <void method="add"> 
        <object class="nl.wtcw.vle.wfd.impl.Axis.ParameterAxis"> 
         <void property="name"> 
          <string>datatype_distr</string> 
         </void> 
         <void property="type"> 
          <string>string</string> 
         </void> 
         <void property="value"> 
          <string>d</string> 
         </void> 
        </object> 
       </void> 
       <void method="add"> 
        <object class="nl.wtcw.vle.wfd.impl.Axis.ParameterAxis"> 
         <void property="name"> 
          <string>FDR_level</string> 
         </void> 
         <void property="type"> 
          <string>float</string> 
         </void> 
         <void property="value"> 
          <string>0.05</string> 
         </void> 
        </object> 
       </void> 
       <void method="add"> 
        <object class="nl.wtcw.vle.wfd.impl.Axis.ParameterAxis"> 
         <void property="name"> 
          <string>threshold</string> 
         </void> 
         <void property="type"> 
          <string>string</string> 
         </void> 
         <void property="value"> 
          <string>high</string> 
         </void> 
        </object> 
       </void> 
       <void method="add"> 
        <object class="nl.wtcw.vle.wfd.impl.Axis.ParameterAxis"> 
         <void property="name"> 
          <string>log_level</string> 
         </void> 
         <void property="type"> 
          <string>string</string> 
         </void> 
         <void property="value"> 
          <string>Info</string> 
         </void> 
        </object> 
       </void> 
       <void method="add"> 
        <object class="nl.wtcw.vle.wfd.impl.Axis.ParameterAxis"> 
         <void property="name"> 
          <string>test_ports</string> 
         </void> 
         <void property="type"> 
          <string>string</string> 
         </void> 
         <void property="value"> 
          <string>all</string> 
         </void> 
        </object> 
       </void> 
      </object> 
      <string></string> 
      <object class="java.util.LinkedList"> 
       <void method="add"> 
        <object class="nl.wtcw.vle.wfd.impl.Axis.CategoryAxis"> 
         <string>Bioinformatics-SP1.5</string> 
         <string>150002</string> 
         <string>http://staff.science.uva.nl/~inda/SigWin-detector/html/modules.html</string> 
         <string>Arrays</string> 
        </object> 
       </void> 
      </object> 
      <string>6718940</string> 
      <string>FDRThreshold</string> 
      <string>fs2.das3.science.uva.nl</string> 
      <null/> 
     </object> 
    </void> 
   </object> 
   <object class="java.util.LinkedList"> 
    <void method="add"> 
     <object id="ConnectionAxis0" class="nl.wtcw.vle.wfd.impl.Axis.ConnectionAxis"> 
      <object class="nl.wtcw.vle.wfd.impl.Axis.PortDescrAxis"> 
       <void property="instanceID"> 
        <string>287671469</string> 
       </void> 
       <void property="name"> 
        <string>rank</string> 
       </void> 
      </object> 
      <object class="nl.wtcw.vle.wfd.impl.Axis.PortDescrAxis"> 
       <void property="instanceID"> 
        <string>473431479</string> 
       </void> 
       <void property="name"> 
        <string>rank</string> 
       </void> 
      </object> 
     </object> 
    </void> 
    <void method="add"> 
     <object id="ConnectionAxis1" class="nl.wtcw.vle.wfd.impl.Axis.ConnectionAxis"> 
      <object class="nl.wtcw.vle.wfd.impl.Axis.PortDescrAxis"> 
       <void property="instanceID"> 
        <string>287671469</string> 
       </void> 
       <void property="name"> 
        <string>sorted_list</string> 
       </void> 
      </object> 
      <object class="nl.wtcw.vle.wfd.impl.Axis.PortDescrAxis"> 
       <void property="instanceID"> 
        <string>31379547</string> 
       </void> 
       <void property="name"> 
        <string>sorted_list</string> 
       </void> 
      </object> 
     </object> 
    </void> 
    <void method="add"> 
     <object id="ConnectionAxis2" class="nl.wtcw.vle.wfd.impl.Axis.ConnectionAxis"> 
      <object class="nl.wtcw.vle.wfd.impl.Axis.PortDescrAxis"> 
       <void property="instanceID"> 
        <string>287671469</string> 
       </void> 
       <void property="name"> 
        <string>sorted_set</string> 
       </void> 
      </object> 
      <object class="nl.wtcw.vle.wfd.impl.Axis.PortDescrAxis"> 
       <void property="instanceID"> 
        <string>326316683</string> 
       </void> 
       <void property="name"> 
        <string>x_axis</string> 
       </void> 
      </object> 
     </object> 
    </void> 
    <void method="add"> 
     <object id="ConnectionAxis3" class="nl.wtcw.vle.wfd.impl.Axis.ConnectionAxis"> 
      <object class="nl.wtcw.vle.wfd.impl.Axis.PortDescrAxis"> 
       <void property="instanceID"> 
        <string>473431479</string> 
       </void> 
       <void property="name"> 
        <string>sw_parameters</string> 
       </void> 
      </object> 
      <object class="nl.wtcw.vle.wfd.impl.Axis.PortDescrAxis"> 
       <void property="instanceID"> 
        <string>31379547</string> 
       </void> 
       <void property="name"> 
        <string>sw_parameters</string> 
       </void> 
      </object> 
     </object> 
    </void> 
    <void method="add"> 
     <object id="ConnectionAxis4" class="nl.wtcw.vle.wfd.impl.Axis.ConnectionAxis"> 
      <object class="nl.wtcw.vle.wfd.impl.Axis.PortDescrAxis"> 
       <void property="instanceID"> 
        <string>473431479</string> 
       </void> 
       <void property="name"> 
        <string>sw_data</string> 
       </void> 
      </object> 
      <object class="nl.wtcw.vle.wfd.impl.Axis.PortDescrAxis"> 
       <void property="instanceID"> 
        <string>326316683</string> 
       </void> 
       <void property="name"> 
        <string>samples</string> 
       </void> 
      </object> 
     </object> 
    </void> 
    <void method="add"> 
     <object id="ConnectionAxis5" class="nl.wtcw.vle.wfd.impl.Axis.ConnectionAxis"> 
      <object class="nl.wtcw.vle.wfd.impl.Axis.PortDescrAxis"> 
       <void property="instanceID"> 
        <string>31379547</string> 
       </void> 
       <void property="name"> 
        <string>probabilities</string> 
       </void> 
      </object> 
      <object class="nl.wtcw.vle.wfd.impl.Axis.PortDescrAxis"> 
       <void property="instanceID"> 
        <string>6718940</string> 
       </void> 
       <void property="name"> 
        <string>probabilities</string> 
       </void> 
      </object> 
     </object> 
    </void> 
    <void method="add"> 
     <object id="ConnectionAxis6" class="nl.wtcw.vle.wfd.impl.Axis.ConnectionAxis"> 
      <object class="nl.wtcw.vle.wfd.impl.Axis.PortDescrAxis"> 
       <void property="instanceID"> 
        <string>326316683</string> 
       </void> 
       <void property="name"> 
        <string>frequencies</string> 
       </void> 
      </object> 
      <object class="nl.wtcw.vle.wfd.impl.Axis.PortDescrAxis"> 
       <void property="instanceID"> 
        <string>6718940</string> 
       </void> 
       <void property="name"> 
        <string>frequencies</string> 
       </void> 
      </object> 
     </object> 
    </void> 
    <void method="add"> 
     <object id="ConnectionAxis7" class="nl.wtcw.vle.wfd.impl.Axis.ConnectionAxis"> 
      <object class="nl.wtcw.vle.wfd.impl.Axis.PortDescrAxis"> 
       <void property="instanceID"> 
        <string>287671469</string> 
       </void> 
       <void property="name"> 
        <string>sorted_set</string> 
       </void> 
      </object> 
      <object class="nl.wtcw.vle.wfd.impl.Axis.PortDescrAxis"> 
       <void property="instanceID"> 
        <string>6718940</string> 
       </void> 
       <void property="name"> 
        <string>x_axis</string> 
       </void> 
      </object> 
     </object> 
    </void> 
   </object> 
   <object class="org.jgraph.graph.GraphLayoutCache"> 
    <void property="factory"> 
     <object class="nl.wtcw.vle.gui.jg.MyCellViewFactory"/> 
    </void> 
    <void property="model"> 
     <object class="nl.wtcw.vle.gui.jg.MyModel"> 
      <object class="java.util.ArrayList"> 
       <void method="add"> 
        <object class="org.jgraph.graph.DefaultGraphCell"> 
         <void method="add"> 
          <object id="DefaultPort0" class="org.jgraph.graph.DefaultPort"> 
           <void property="attributes"> 
            <void method="put"> 
             <string>offset</string> 
             <object class="org.jgraph.graph.AttributeMap$SerializablePoint2D"> 
              <void property="x"> 
               <double>1000.0</double> 
              </void> 
              <void property="y"> 
               <double>250.0</double> 
              </void> 
             </object> 
            </void> 
           </void> 
           <void id="HashSet0" property="edges"> 
            <void method="add"> 
             <object id="DefaultEdge0" class="org.jgraph.graph.DefaultEdge"> 
              <void property="attributes"> 
               <void method="put"> 
                <string>linewidth</string> 
                <float>2.5</float> 
               </void> 
               <void method="put"> 
                <string>labelAlongEdge</string> 
                <boolean>true</boolean> 
               </void> 
               <void method="put"> 
                <string>linecolor</string> 
                <object id="Color0" class="java.awt.Color"> 
                 <int>192</int> 
                 <int>192</int> 
                 <int>192</int> 
                 <int>255</int> 
                </object> 
               </void> 
               <void method="put"> 
                <string>lineEnd</string> 
                <int>1</int> 
               </void> 
               <void method="put"> 
                <string>labelposition</string> 
                <object class="org.jgraph.graph.AttributeMap$SerializablePoint2D"> 
                 <void property="x"> 
                  <double>500.0</double> 
                 </void> 
                </object> 
               </void> 
               <void method="put"> 
                <string>lineStyle</string> 
                <int>13</int> 
               </void> 
               <void method="put"> 
                <string>points</string> 
                <object class="java.util.ArrayList"> 
                 <void method="add"> 
                  <object class="org.jgraph.graph.AttributeMap$SerializablePoint2D"> 
                   <void property="x"> 
                    <double>212.0</double> 
                   </void> 
                   <void property="y"> 
                    <double>154.5</double> 
                   </void> 
                  </object> 
                 </void> 
                 <void method="add"> 
                  <object class="org.jgraph.graph.AttributeMap$SerializablePoint2D"> 
                   <void property="x"> 
                    <double>237.0</double> 
                   </void> 
                   <void property="y"> 
                    <double>88.0</double> 
                   </void> 
                  </object> 
                 </void> 
                </object> 
               </void> 
               <void method="put"> 
                <string>editable</string> 
                <boolean>false</boolean> 
               </void> 
              </void> 
              <void property="source"> 
               <object idref="DefaultPort0"/> 
              </void> 
              <void property="target"> 
               <object id="DefaultPort1" class="org.jgraph.graph.DefaultPort"> 
                <void property="attributes"> 
                 <void method="put"> 
                  <string>offset</string> 
                  <object class="org.jgraph.graph.AttributeMap$SerializablePoint2D"> 
                   <void property="y"> 
                    <double>500.0</double> 
                   </void> 
                  </object> 
                 </void> 
                </void> 
                <void id="HashSet1" property="edges"> 
                 <void method="add"> 
                  <object idref="DefaultEdge0"/> 
                 </void> 
                </void> 
                <void property="edges"> 
                 <object idref="HashSet1"/> 
                </void> 
                <void property="userObject"> 
                 <object idref="InputPortAxis1"/> 
                </void> 
               </object> 
              </void> 
              <void property="userObject"> 
               <object idref="ConnectionAxis0"/> 
              </void> 
             </object> 
            </void> 
           </void> 
           <void property="edges"> 
            <object idref="HashSet0"/> 
           </void> 
           <void property="userObject"> 
            <object idref="OutputPortAxis0"/> 
           </void> 
          </object> 
         </void> 
         <void method="add"> 
          <object id="DefaultPort2" class="org.jgraph.graph.DefaultPort"> 
           <void property="attributes"> 
            <void method="put"> 
             <string>offset</string> 
             <object class="org.jgraph.graph.AttributeMap$SerializablePoint2D"> 
              <void property="x"> 
               <double>1000.0</double> 
              </void> 
              <void property="y"> 
               <double>500.0</double> 
              </void> 
             </object> 
            </void> 
           </void> 
           <void id="HashSet2" property="edges"> 
            <void method="add"> 
             <object id="DefaultEdge1" class="org.jgraph.graph.DefaultEdge"> 
              <void property="attributes"> 
               <void method="put"> 
                <string>linewidth</string> 
                <float>2.5</float> 
               </void> 
               <void method="put"> 
                <string>labelAlongEdge</string> 
                <boolean>true</boolean> 
               </void> 
               <void method="put"> 
                <string>linecolor</string> 
                <object idref="Color0"/> 
               </void> 
               <void method="put"> 
                <string>lineEnd</string> 
                <int>1</int> 
               </void> 
               <void method="put"> 
                <string>labelposition</string> 
                <object class="org.jgraph.graph.AttributeMap$SerializablePoint2D"> 
                 <void property="x"> 
                  <double>500.0</double> 
                 </void> 
                </object> 
               </void> 
               <void method="put"> 
                <string>lineStyle</string> 
                <int>13</int> 
               </void> 
               <void method="put"> 
                <string>points</string> 
                <object class="java.util.ArrayList"> 
                 <void method="add"> 
                  <object class="org.jgraph.graph.AttributeMap$SerializablePoint2D"> 
                   <void property="x"> 
                    <double>212.0</double> 
                   </void> 
                   <void property="y"> 
                    <double>176.0</double> 
                   </void> 
                  </object> 
                 </void> 
                 <void method="add"> 
                  <object class="org.jgraph.graph.AttributeMap$SerializablePoint2D"> 
                   <void property="x"> 
                    <double>450.0</double> 
                   </void> 
                   <void property="y"> 
                    <double>184.292</double> 
                   </void> 
                  </object> 
                 </void> 
                </object> 
               </void> 
               <void method="put"> 
                <string>editable</string> 
                <boolean>false</boolean> 
               </void> 
              </void> 
              <void property="source"> 
               <object idref="DefaultPort2"/> 
              </void> 
              <void property="target"> 
               <object id="DefaultPort3" class="org.jgraph.graph.DefaultPort"> 
                <void property="attributes"> 
                 <void method="put"> 
                  <string>offset</string> 
                  <object class="org.jgraph.graph.AttributeMap$SerializablePoint2D"> 
                   <void property="y"> 
                    <double>666.0</double> 
                   </void> 
                  </object> 
                 </void> 
                </void> 
                <void id="HashSet3" property="edges"> 
                 <void method="add"> 
                  <object idref="DefaultEdge1"/> 
                 </void> 
                </void> 
                <void property="edges"> 
                 <object idref="HashSet3"/> 
                </void> 
                <void property="userObject"> 
                 <object idref="InputPortAxis3"/> 
                </void> 
               </object> 
              </void> 
              <void property="userObject"> 
               <object idref="ConnectionAxis1"/> 
              </void> 
             </object> 
            </void> 
           </void> 
           <void property="edges"> 
            <object idref="HashSet2"/> 
           </void> 
           <void property="userObject"> 
            <object idref="OutputPortAxis1"/> 
           </void> 
          </object> 
         </void> 
         <void method="add"> 
          <object id="DefaultPort4" class="org.jgraph.graph.DefaultPort"> 
           <void property="attributes"> 
            <void method="put"> 
             <string>offset</string> 
             <object class="org.jgraph.graph.AttributeMap$SerializablePoint2D"> 
              <void property="x"> 
               <double>1000.0</double> 
              </void> 
              <void property="y"> 
               <double>750.0</double> 
              </void> 
             </object> 
            </void> 
           </void> 
           <void id="HashSet4" property="edges"> 
            <void method="add"> 
             <object id="DefaultEdge2" class="org.jgraph.graph.DefaultEdge"> 
              <void property="attributes"> 
               <void method="put"> 
                <string>linewidth</string> 
                <float>2.5</float> 
               </void> 
               <void method="put"> 
                <string>labelAlongEdge</string> 
                <boolean>true</boolean> 
               </void> 
               <void method="put"> 
                <string>linecolor</string> 
                <object idref="Color0"/> 
               </void> 
               <void method="put"> 
                <string>lineEnd</string> 
                <int>1</int> 
               </void> 
               <void method="put"> 
                <string>labelposition</string> 
                <object class="org.jgraph.graph.AttributeMap$SerializablePoint2D"> 
                 <void property="x"> 
                  <double>500.0</double> 
                 </void> 
                </object> 
               </void> 
               <void method="put"> 
                <string>lineStyle</string> 
                <int>13</int> 
               </void> 
               <void method="put"> 
                <string>points</string> 
                <object class="java.util.ArrayList"> 
                 <void method="add"> 
                  <object class="org.jgraph.graph.AttributeMap$SerializablePoint2D"> 
                   <void property="x"> 
                    <double>212.0</double> 
                   </void> 
                   <void property="y"> 
                    <double>197.5</double> 
                   </void> 
                  </object> 
                 </void> 
                 <void method="add"> 
                  <object class="org.jgraph.graph.AttributeMap$SerializablePoint2D"> 
                   <void property="x"> 
                    <double>438.0</double> 
                   </void> 
                   <void property="y"> 
                    <double>259.29200000000003</double> 
                   </void> 
                  </object> 
                 </void> 
                </object> 
               </void> 
               <void method="put"> 
                <string>editable</string> 
                <boolean>false</boolean> 
               </void> 
              </void> 
              <void property="source"> 
               <object idref="DefaultPort4"/> 
              </void> 
              <void property="target"> 
               <object id="DefaultPort5" class="org.jgraph.graph.DefaultPort"> 
                <void property="attributes"> 
                 <void method="put"> 
                  <string>offset</string> 
                  <object class="org.jgraph.graph.AttributeMap$SerializablePoint2D"> 
                   <void property="y"> 
                    <double>666.0</double> 
                   </void> 
                  </object> 
                 </void> 
                </void> 
                <void id="HashSet5" property="edges"> 
                 <void method="add"> 
                  <object idref="DefaultEdge2"/> 
                 </void> 
                </void> 
                <void property="edges"> 
                 <object idref="HashSet5"/> 
                </void> 
                <void property="userObject"> 
                 <object idref="InputPortAxis5"/> 
                </void> 
               </object> 
              </void> 
              <void property="userObject"> 
               <object idref="ConnectionAxis2"/> 
              </void> 
             </object> 
            </void> 
            <void method="add"> 
             <object id="DefaultEdge3" class="org.jgraph.graph.DefaultEdge"> 
              <void property="attributes"> 
               <void method="put"> 
                <string>linewidth</string> 
                <float>2.5</float> 
               </void> 
               <void method="put"> 
                <string>labelAlongEdge</string> 
                <boolean>true</boolean> 
               </void> 
               <void method="put"> 
                <string>linecolor</string> 
                <object idref="Color0"/> 
               </void> 
               <void method="put"> 
                <string>lineEnd</string> 
                <int>1</int> 
               </void> 
               <void method="put"> 
                <string>labelposition</string> 
                <object class="org.jgraph.graph.AttributeMap$SerializablePoint2D"> 
                 <void property="x"> 
                  <double>500.0</double> 
                 </void> 
                </object> 
               </void> 
               <void method="put"> 
                <string>lineStyle</string> 
                <int>13</int> 
               </void> 
               <void method="put"> 
                <string>points</string> 
                <object class="java.util.ArrayList"> 
                 <void method="add"> 
                  <object class="org.jgraph.graph.AttributeMap$SerializablePoint2D"> 
                   <void property="x"> 
                    <double>212.0</double> 
                   </void> 
                   <void property="y"> 
                    <double>197.5</double> 
                   </void> 
                  </object> 
                 </void> 
                 <void method="add"> 
                  <object class="org.jgraph.graph.AttributeMap$SerializablePoint2D"> 
                   <void property="x"> 
                    <double>667.0</double> 
                   </void> 
                   <void property="y"> 
                    <double>358.5</double> 
                   </void> 
                  </object> 
                 </void> 
                </object> 
               </void> 
               <void method="put"> 
                <string>editable</string> 
                <boolean>false</boolean> 
               </void> 
              </void> 
              <void property="source"> 
               <object idref="DefaultPort4"/> 
              </void> 
              <void property="target"> 
               <object id="DefaultPort6" class="org.jgraph.graph.DefaultPort"> 
                <void property="attributes"> 
                 <void method="put"> 
                  <string>offset</string> 
                  <object class="org.jgraph.graph.AttributeMap$SerializablePoint2D"> 
                   <void property="y"> 
                    <double>750.0</double> 
                   </void> 
                  </object> 
                 </void> 
                </void> 
                <void id="HashSet6" property="edges"> 
                 <void method="add"> 
                  <object idref="DefaultEdge3"/> 
                 </void> 
                </void> 
                <void property="edges"> 
                 <object idref="HashSet6"/> 
                </void> 
                <void property="userObject"> 
                 <object idref="InputPortAxis8"/> 
                </void> 
               </object> 
              </void> 
              <void property="userObject"> 
               <object idref="ConnectionAxis7"/> 
              </void> 
             </object> 
            </void> 
           </void> 
           <void property="edges"> 
            <object idref="HashSet4"/> 
           </void> 
           <void property="userObject"> 
            <object idref="OutputPortAxis2"/> 
           </void> 
          </object> 
         </void> 
         <void method="add"> 
          <object class="org.jgraph.graph.DefaultPort"> 
           <void property="attributes"> 
            <void method="put"> 
             <string>offset</string> 
             <object class="org.jgraph.graph.AttributeMap$SerializablePoint2D"> 
              <void property="y"> 
               <double>500.0</double> 
              </void> 
             </object> 
            </void> 
           </void> 
           <void property="userObject"> 
            <object idref="InputPortAxis0"/> 
           </void> 
          </object> 
         </void> 
         <void property="attributes"> 
          <void method="put"> 
           <string>bordercolor</string> 
           <object id="Color1" class="java.awt.Color"> 
            <int>0</int> 
            <int>0</int> 
            <int>0</int> 
            <int>255</int> 
           </object> 
          </void> 
          <void method="put"> 
           <string>bounds</string> 
           <object class="org.jgraph.graph.AttributeMap$SerializableRectangle2D"> 
            <void property="height"> 
             <double>87.0</double> 
            </void> 
            <void property="width"> 
             <double>116.0</double> 
            </void> 
            <void property="x"> 
             <double>97.0</double> 
            </void> 
            <void property="y"> 
             <double>133.0</double> 
            </void> 
           </object> 
          </void> 
          <void method="put"> 
           <string>backgroundColor</string> 
           <object id="Color2" class="java.awt.Color"> 
            <int>255</int> 
            <int>255</int> 
            <int>255</int> 
            <int>255</int> 
           </object> 
          </void> 
          <void method="put"> 
           <string>gradientColor</string> 
           <object id="Color3" class="java.awt.Color"> 
            <int>0</int> 
            <int>255</int> 
            <int>0</int> 
            <int>255</int> 
           </object> 
          </void> 
          <void method="put"> 
           <string>opaque</string> 
           <boolean>true</boolean> 
          </void> 
         </void> 
         <void property="userObject"> 
          <object idref="AtomicModuleAxis0"/> 
         </void> 
        </object> 
       </void> 
       <void method="add"> 
        <object class="org.jgraph.graph.DefaultGraphCell"> 
         <void method="add"> 
          <object id="DefaultPort7" class="org.jgraph.graph.DefaultPort"> 
           <void property="attributes"> 
            <void method="put"> 
             <string>offset</string> 
             <object class="org.jgraph.graph.AttributeMap$SerializablePoint2D"> 
              <void property="x"> 
               <double>1000.0</double> 
              </void> 
              <void property="y"> 
               <double>333.0</double> 
              </void> 
             </object> 
            </void> 
           </void> 
           <void id="HashSet7" property="edges"> 
            <void method="add"> 
             <object id="DefaultEdge4" class="org.jgraph.graph.DefaultEdge"> 
              <void property="attributes"> 
               <void method="put"> 
                <string>linewidth</string> 
                <float>2.5</float> 
               </void> 
               <void method="put"> 
                <string>labelAlongEdge</string> 
                <boolean>true</boolean> 
               </void> 
               <void method="put"> 
                <string>linecolor</string> 
                <object idref="Color0"/> 
               </void> 
               <void method="put"> 
                <string>lineEnd</string> 
                <int>1</int> 
               </void> 
               <void method="put"> 
                <string>labelposition</string> 
                <object class="org.jgraph.graph.AttributeMap$SerializablePoint2D"> 
                 <void property="x"> 
                  <double>500.0</double> 
                 </void> 
                </object> 
               </void> 
               <void method="put"> 
                <string>lineStyle</string> 
                <int>13</int> 
               </void> 
               <void method="put"> 
                <string>points</string> 
                <object class="java.util.ArrayList"> 
                 <void method="add"> 
                  <object class="org.jgraph.graph.AttributeMap$SerializablePoint2D"> 
                   <void property="x"> 
                    <double>419.0</double> 
                   </void> 
                   <void property="y"> 
                    <double>77.646</double> 
                   </void> 
                  </object> 
                 </void> 
                 <void method="add"> 
                  <object class="org.jgraph.graph.AttributeMap$SerializablePoint2D"> 
                   <void property="x"> 
                    <double>450.0</double> 
                   </void> 
                   <void property="y"> 
                    <double>163.64600000000002</double> 
                   </void> 
                  </object> 
                 </void> 
                </object> 
               </void> 
               <void method="put"> 
                <string>editable</string> 
                <boolean>false</boolean> 
               </void> 
              </void> 
              <void property="source"> 
               <object idref="DefaultPort7"/> 
              </void> 
              <void property="target"> 
               <object id="DefaultPort8" class="org.jgraph.graph.DefaultPort"> 
                <void property="attributes"> 
                 <void method="put"> 
                  <string>offset</string> 
                  <object class="org.jgraph.graph.AttributeMap$SerializablePoint2D"> 
                   <void property="y"> 
                    <double>333.0</double> 
                   </void> 
                  </object> 
                 </void> 
                </void> 
                <void id="HashSet8" property="edges"> 
                 <void method="add"> 
                  <object idref="DefaultEdge4"/> 
                 </void> 
                </void> 
                <void property="edges"> 
                 <object idref="HashSet8"/> 
                </void> 
                <void property="userObject"> 
                 <object idref="InputPortAxis2"/> 
                </void> 
               </object> 
              </void> 
              <void property="userObject"> 
               <object idref="ConnectionAxis3"/> 
              </void> 
             </object> 
            </void> 
           </void> 
           <void property="edges"> 
            <object idref="HashSet7"/> 
           </void> 
           <void property="userObject"> 
            <object idref="OutputPortAxis3"/> 
           </void> 
          </object> 
         </void> 
         <void method="add"> 
          <object id="DefaultPort9" class="org.jgraph.graph.DefaultPort"> 
           <void property="attributes"> 
            <void method="put"> 
             <string>offset</string> 
             <object class="org.jgraph.graph.AttributeMap$SerializablePoint2D"> 
              <void property="x"> 
               <double>1000.0</double> 
              </void> 
              <void property="y"> 
               <double>666.0</double> 
              </void> 
             </object> 
            </void> 
           </void> 
           <void id="HashSet9" property="edges"> 
            <void method="add"> 
             <object id="DefaultEdge5" class="org.jgraph.graph.DefaultEdge"> 
              <void property="attributes"> 
               <void method="put"> 
                <string>linewidth</string> 
                <float>2.5</float> 
               </void> 
               <void method="put"> 
                <string>labelAlongEdge</string> 
                <boolean>true</boolean> 
               </void> 
               <void method="put"> 
                <string>linecolor</string> 
                <object idref="Color0"/> 
               </void> 
               <void method="put"> 
                <string>lineEnd</string> 
                <int>1</int> 
               </void> 
               <void method="put"> 
                <string>labelposition</string> 
                <object class="org.jgraph.graph.AttributeMap$SerializablePoint2D"> 
                 <void property="x"> 
                  <double>500.0</double> 
                 </void> 
                </object> 
               </void> 
               <void method="put"> 
                <string>lineStyle</string> 
                <int>13</int> 
               </void> 
               <void method="put"> 
                <string>points</string> 
                <object class="java.util.ArrayList"> 
                 <void method="add"> 
                  <object class="org.jgraph.graph.AttributeMap$SerializablePoint2D"> 
                   <void property="x"> 
                    <double>419.0</double> 
                   </void> 
                   <void property="y"> 
                    <double>98.292</double> 
                   </void> 
                  </object> 
                 </void> 
                 <void method="add"> 
                  <object class="org.jgraph.graph.AttributeMap$SerializablePoint2D"> 
                   <void property="x"> 
                    <double>438.0</double> 
                   </void> 
                   <void property="y"> 
                    <double>238.64600000000002</double> 
                   </void> 
                  </object> 
                 </void> 
                </object> 
               </void> 
               <void method="put"> 
                <string>editable</string> 
                <boolean>false</boolean> 
               </void> 
              </void> 
              <void property="source"> 
               <object idref="DefaultPort9"/> 
              </void> 
              <void property="target"> 
               <object id="DefaultPort10" class="org.jgraph.graph.DefaultPort"> 
                <void property="attributes"> 
                 <void method="put"> 
                  <string>offset</string> 
                  <object class="org.jgraph.graph.AttributeMap$SerializablePoint2D"> 
                   <void property="y"> 
                    <double>333.0</double> 
                   </void> 
                  </object> 
                 </void> 
                </void> 
                <void id="HashSet10" property="edges"> 
                 <void method="add"> 
                  <object idref="DefaultEdge5"/> 
                 </void> 
                </void> 
                <void property="edges"> 
                 <object idref="HashSet10"/> 
                </void> 
                <void property="userObject"> 
                 <object idref="InputPortAxis4"/> 
                </void> 
               </object> 
              </void> 
              <void property="userObject"> 
               <object idref="ConnectionAxis4"/> 
              </void> 
             </object> 
            </void> 
           </void> 
           <void property="edges"> 
            <object idref="HashSet9"/> 
           </void> 
           <void property="userObject"> 
            <object idref="OutputPortAxis4"/> 
           </void> 
          </object> 
         </void> 
         <void method="add"> 
          <object idref="DefaultPort1"/> 
         </void> 
         <void property="attributes"> 
          <void method="put"> 
           <string>bordercolor</string> 
           <object idref="Color1"/> 
          </void> 
          <void method="put"> 
           <string>bounds</string> 
           <object class="org.jgraph.graph.AttributeMap$SerializableRectangle2D"> 
            <void property="height"> 
             <double>63.0</double> 
            </void> 
            <void property="width"> 
             <double>183.0</double> 
            </void> 
            <void property="x"> 
             <double>237.0</double> 
            </void> 
            <void property="y"> 
             <double>57.0</double> 
            </void> 
           </object> 
          </void> 
          <void method="put"> 
           <string>backgroundColor</string> 
           <object idref="Color2"/> 
          </void> 
          <void method="put"> 
           <string>gradientColor</string> 
           <object idref="Color3"/> 
          </void> 
          <void method="put"> 
           <string>opaque</string> 
           <boolean>true</boolean> 
          </void> 
         </void> 
         <void property="userObject"> 
          <object idref="AtomicModuleAxis1"/> 
         </void> 
        </object> 
       </void> 
       <void method="add"> 
        <object class="org.jgraph.graph.DefaultGraphCell"> 
         <void method="add"> 
          <object id="DefaultPort11" class="org.jgraph.graph.DefaultPort"> 
           <void property="attributes"> 
            <void method="put"> 
             <string>offset</string> 
             <object class="org.jgraph.graph.AttributeMap$SerializablePoint2D"> 
              <void property="x"> 
               <double>1000.0</double> 
              </void> 
              <void property="y"> 
               <double>500.0</double> 
              </void> 
             </object> 
            </void> 
           </void> 
           <void id="HashSet11" property="edges"> 
            <void method="add"> 
             <object id="DefaultEdge6" class="org.jgraph.graph.DefaultEdge"> 
              <void property="attributes"> 
               <void method="put"> 
                <string>linewidth</string> 
                <float>2.5</float> 
               </void> 
               <void method="put"> 
                <string>labelAlongEdge</string> 
                <boolean>true</boolean> 
               </void> 
               <void method="put"> 
                <string>linecolor</string> 
                <object idref="Color0"/> 
               </void> 
               <void method="put"> 
                <string>lineEnd</string> 
                <int>1</int> 
               </void> 
               <void method="put"> 
                <string>labelposition</string> 
                <object class="org.jgraph.graph.AttributeMap$SerializablePoint2D"> 
                 <void property="x"> 
                  <double>500.0</double> 
                 </void> 
                </object> 
               </void> 
               <void method="put"> 
                <string>lineStyle</string> 
                <int>13</int> 
               </void> 
               <void method="put"> 
                <string>points</string> 
                <object class="java.util.ArrayList"> 
                 <void method="add"> 
                  <object class="org.jgraph.graph.AttributeMap$SerializablePoint2D"> 
                   <void property="x"> 
                    <double>645.0</double> 
                   </void> 
                   <void property="y"> 
                    <double>174.0</double> 
                   </void> 
                  </object> 
                 </void> 
                 <void method="add"> 
                  <object class="org.jgraph.graph.AttributeMap$SerializablePoint2D"> 
                   <void property="x"> 
                    <double>667.0</double> 
                   </void> 
                   <void property="y"> 
                    <double>315.5</double> 
                   </void> 
                  </object> 
                 </void> 
                </object> 
               </void> 
               <void method="put"> 
                <string>editable</string> 
                <boolean>false</boolean> 
               </void> 
              </void> 
              <void property="source"> 
               <object idref="DefaultPort11"/> 
              </void> 
              <void property="target"> 
               <object id="DefaultPort12" class="org.jgraph.graph.DefaultPort"> 
                <void property="attributes"> 
                 <void method="put"> 
                  <string>offset</string> 
                  <object class="org.jgraph.graph.AttributeMap$SerializablePoint2D"> 
                   <void property="y"> 
                    <double>250.0</double> 
                   </void> 
                  </object> 
                 </void> 
                </void> 
                <void id="HashSet12" property="edges"> 
                 <void method="add"> 
                  <object idref="DefaultEdge6"/> 
                 </void> 
                </void> 
                <void property="edges"> 
                 <object idref="HashSet12"/> 
                </void> 
                <void property="userObject"> 
                 <object idref="InputPortAxis6"/> 
                </void> 
               </object> 
              </void> 
              <void property="userObject"> 
               <object idref="ConnectionAxis5"/> 
              </void> 
             </object> 
            </void> 
           </void> 
           <void property="edges"> 
            <object idref="HashSet11"/> 
           </void> 
           <void property="userObject"> 
            <object idref="OutputPortAxis5"/> 
           </void> 
          </object> 
         </void> 
         <void method="add"> 
          <object idref="DefaultPort8"/> 
         </void> 
         <void method="add"> 
          <object idref="DefaultPort3"/> 
         </void> 
         <void property="attributes"> 
          <void method="put"> 
           <string>bordercolor</string> 
           <object idref="Color1"/> 
          </void> 
          <void method="put"> 
           <string>bounds</string> 
           <object class="org.jgraph.graph.AttributeMap$SerializableRectangle2D"> 
            <void property="height"> 
             <double>63.0</double> 
            </void> 
            <void property="width"> 
             <double>196.0</double> 
            </void> 
            <void property="x"> 
             <double>450.0</double> 
            </void> 
            <void property="y"> 
             <double>143.0</double> 
            </void> 
           </object> 
          </void> 
          <void method="put"> 
           <string>backgroundColor</string> 
           <object idref="Color2"/> 
          </void> 
          <void method="put"> 
           <string>gradientColor</string> 
           <object idref="Color3"/> 
          </void> 
          <void method="put"> 
           <string>opaque</string> 
           <boolean>true</boolean> 
          </void> 
         </void> 
         <void property="userObject"> 
          <object idref="AtomicModuleAxis2"/> 
         </void> 
        </object> 
       </void> 
       <void method="add"> 
        <object class="org.jgraph.graph.DefaultGraphCell"> 
         <void method="add"> 
          <object id="DefaultPort13" class="org.jgraph.graph.DefaultPort"> 
           <void property="attributes"> 
            <void method="put"> 
             <string>offset</string> 
             <object class="org.jgraph.graph.AttributeMap$SerializablePoint2D"> 
              <void property="x"> 
               <double>1000.0</double> 
              </void> 
              <void property="y"> 
               <double>500.0</double> 
              </void> 
             </object> 
            </void> 
           </void> 
           <void id="HashSet13" property="edges"> 
            <void method="add"> 
             <object id="DefaultEdge7" class="org.jgraph.graph.DefaultEdge"> 
              <void property="attributes"> 
               <void method="put"> 
                <string>linewidth</string> 
                <float>2.5</float> 
               </void> 
               <void method="put"> 
                <string>labelAlongEdge</string> 
                <boolean>true</boolean> 
               </void> 
               <void method="put"> 
                <string>linecolor</string> 
                <object idref="Color0"/> 
               </void> 
               <void method="put"> 
                <string>lineEnd</string> 
                <int>1</int> 
               </void> 
               <void method="put"> 
                <string>labelposition</string> 
                <object class="org.jgraph.graph.AttributeMap$SerializablePoint2D"> 
                 <void property="x"> 
                  <double>500.0</double> 
                 </void> 
                </object> 
               </void> 
               <void method="put"> 
                <string>lineStyle</string> 
                <int>13</int> 
               </void> 
               <void method="put"> 
                <string>points</string> 
                <object class="java.util.ArrayList"> 
                 <void method="add"> 
                  <object class="org.jgraph.graph.AttributeMap$SerializablePoint2D"> 
                   <void property="x"> 
                    <double>602.0</double> 
                   </void> 
                   <void property="y"> 
                    <double>249.0</double> 
                   </void> 
                  </object> 
                 </void> 
                 <void method="add"> 
                  <object class="org.jgraph.graph.AttributeMap$SerializablePoint2D"> 
                   <void property="x"> 
                    <double>667.0</double> 
                   </void> 
                   <void property="y"> 
                    <double>337.0</double> 
                   </void> 
                  </object> 
                 </void> 
                </object> 
               </void> 
               <void method="put"> 
                <string>editable</string> 
                <boolean>false</boolean> 
               </void> 
              </void> 
              <void property="source"> 
               <object idref="DefaultPort13"/> 
              </void> 
              <void property="target"> 
               <object id="DefaultPort14" class="org.jgraph.graph.DefaultPort"> 
                <void property="attributes"> 
                 <void method="put"> 
                  <string>offset</string> 
                  <object class="org.jgraph.graph.AttributeMap$SerializablePoint2D"> 
                   <void property="y"> 
                    <double>500.0</double> 
                   </void> 
                  </object> 
                 </void> 
                </void> 
                <void id="HashSet14" property="edges"> 
                 <void method="add"> 
                  <object idref="DefaultEdge7"/> 
                 </void> 
                </void> 
                <void property="edges"> 
                 <object idref="HashSet14"/> 
                </void> 
                <void property="userObject"> 
                 <object idref="InputPortAxis7"/> 
                </void> 
               </object> 
              </void> 
              <void property="userObject"> 
               <object idref="ConnectionAxis6"/> 
              </void> 
             </object> 
            </void> 
           </void> 
           <void property="edges"> 
            <object idref="HashSet13"/> 
           </void> 
           <void property="userObject"> 
            <object idref="OutputPortAxis6"/> 
           </void> 
          </object> 
         </void> 
         <void method="add"> 
          <object idref="DefaultPort10"/> 
         </void> 
         <void method="add"> 
          <object idref="DefaultPort5"/> 
         </void> 
         <void property="attributes"> 
          <void method="put"> 
           <string>bordercolor</string> 
           <object idref="Color1"/> 
          </void> 
          <void method="put"> 
           <string>bounds</string> 
           <object class="org.jgraph.graph.AttributeMap$SerializableRectangle2D"> 
            <void property="height"> 
             <double>63.0</double> 
            </void> 
            <void property="width"> 
             <double>165.0</double> 
            </void> 
            <void property="x"> 
             <double>438.0</double> 
            </void> 
            <void property="y"> 
             <double>218.0</double> 
            </void> 
           </object> 
          </void> 
          <void method="put"> 
           <string>backgroundColor</string> 
           <object idref="Color2"/> 
          </void> 
          <void method="put"> 
           <string>gradientColor</string> 
           <object idref="Color3"/> 
          </void> 
          <void method="put"> 
           <string>opaque</string> 
           <boolean>true</boolean> 
          </void> 
         </void> 
         <void property="userObject"> 
          <object idref="AtomicModuleAxis3"/> 
         </void> 
        </object> 
       </void> 
       <void method="add"> 
        <object class="org.jgraph.graph.DefaultGraphCell"> 
         <void method="add"> 
          <object class="org.jgraph.graph.DefaultPort"> 
           <void property="attributes"> 
            <void method="put"> 
             <string>offset</string> 
             <object class="org.jgraph.graph.AttributeMap$SerializablePoint2D"> 
              <void property="x"> 
               <double>1000.0</double> 
              </void> 
              <void property="y"> 
               <double>500.0</double> 
              </void> 
             </object> 
            </void> 
           </void> 
           <void property="userObject"> 
            <object idref="OutputPortAxis7"/> 
           </void> 
          </object> 
         </void> 
         <void method="add"> 
          <object idref="DefaultPort12"/> 
         </void> 
         <void method="add"> 
          <object idref="DefaultPort14"/> 
         </void> 
         <void method="add"> 
          <object idref="DefaultPort6"/> 
         </void> 
         <void property="attributes"> 
          <void method="put"> 
           <string>bordercolor</string> 
           <object idref="Color1"/> 
          </void> 
          <void method="put"> 
           <string>bounds</string> 
           <object class="org.jgraph.graph.AttributeMap$SerializableRectangle2D"> 
            <void property="height"> 
             <double>87.0</double> 
            </void> 
            <void property="width"> 
             <double>157.0</double> 
            </void> 
            <void property="x"> 
             <double>667.0</double> 
            </void> 
            <void property="y"> 
             <double>294.0</double> 
            </void> 
           </object> 
          </void> 
          <void method="put"> 
           <string>backgroundColor</string> 
           <object idref="Color2"/> 
          </void> 
          <void method="put"> 
           <string>gradientColor</string> 
           <object idref="Color3"/> 
          </void> 
          <void method="put"> 
           <string>opaque</string> 
           <boolean>true</boolean> 
          </void> 
         </void> 
         <void property="userObject"> 
          <object idref="AtomicModuleAxis4"/> 
         </void> 
        </object> 
       </void> 
       <void method="add"> 
        <object idref="DefaultEdge0"/> 
       </void> 
       <void method="add"> 
        <object idref="DefaultEdge1"/> 
       </void> 
       <void method="add"> 
        <object idref="DefaultEdge2"/> 
       </void> 
       <void method="add"> 
        <object idref="DefaultEdge4"/> 
       </void> 
       <void method="add"> 
        <object idref="DefaultEdge5"/> 
       </void> 
       <void method="add"> 
        <object idref="DefaultEdge6"/> 
       </void> 
       <void method="add"> 
        <object idref="DefaultEdge7"/> 
       </void> 
       <void method="add"> 
        <object idref="DefaultEdge3"/> 
       </void> 
      </object> 
      <object class="org.jgraph.graph.AttributeMap"/> 
     </object> 
    </void> 
   </object> 
  </object> 
  <string>SigWin</string> 
 </object> 
</java> 
