# Supplementary material for: SigWin-detector: a Grid-enabled workflow for discovering enriched windows of genomic features related to DNA sequences
Source: BMC Res Notes. 2008 Aug 8;1:63. doi: 10.1186/1756-0500-1-63 (PMC2533338; doi:10.1186/1756-0500-1-63)
Supplement: Additional file 5 — This tar file contains the source files of the WS-VLAM modules needed to run the SigWin-detector workflow, and some examples. To uncompress use. ▪ tar -xvzf SigWin-VLAM.v1.1.tar.gz (Linux users). ▪ WinZip or a similar tool. [file 1756-0500-1-63-S5.gz › SigWin-VLAM/mymodules/SWSplitter/source/SWSplitter.C]

//****************************************************************************
/** \class SWSplitter SWSplitter
 *  \ingroup SW Converters
 *  \brief This module splits a SlideWindow structure into sub-structures.  
 *
 *  \details 
 *  \parameters
 *  <dl>
 *  	\param{datatype,datatype,d}
 *  	    Data type of the input SlideWindow structure. Valid data types: 
 *  	    \c i, \c d, \c f.  
 *  	\param{log_level,log_label,Info} 
 *	    Logs messages with level higher or equal to \em log_level.
 *  	\param{test_ports,TestFlag,all} 
 *  	    Selects which ports will 
 *	    send/receive a test header to test number conversion. 
 *  </dl>    
 *
 *  \inputPorts
 *  <dl>
 *  	\port{boundaries,arrayBound,/array/\<Bounds\>} 
 *  	    An \refc{arrayBound,/array/\<Bounds\>} containing the boundaries for
 *  	    each sub-SlideWindow structure.
 *  	\port{sw_parameters,swparameters,/SWParameters} 
 *  	    An SWParameters structure defining the input
 *  	    SlideWindow structure.
 *  	\port{sw_data,array,/array} 
 *  	    A succession of vectors containing the data corresponding to 
 *  	    the input SlideWindow structure.
 *  </dl>
 *
 *  \outputPorts
 *  <dl>
 *  	\port{sw_parameters,swparameters,/SWParameters} 
 *  	    A succession of SWParameters structures defining the output
 *  	    sub-SlideWindow structures.
 *  	\port{sw_data,array,/array} 
 *  	    A succession of vectors containing the data corresponding to 
 *  	    each output sub-SlideWindow structure.
 *  </dl>
 *
 *  \description
 *  	Splits the input SlideWindow structure into sub-SlideWindow structure 
 *  	according with the input \em boundaries.  
 * \par  	
 *  	First read the complete input SlideWindow structure
 *  	(of size \f$O(N^2)\f$) then splits it. 
 *
 *  \par Notes:
 *  	- The data type of the input SlideWindow structure has to be compatible
 *  	with (and will be converted to) the data type specified by the 
 *  	parameter \em datatype. 
 *  	Accepted data types: \c i, \c d, \c f. 
 *<!------------------------------------------------------------------------->
 * \version 1.0 
 * \since September 18, 2007.
 * \author  Marcia A. Inda\n
 *  	   Integrative Bioinformatics Unit, UvA\n
 *         http://staff.science.uva.nl/~inda
 */
 /*--------------------------------------------------------------------------
 *  History:
 *  Sep 18, 2007: test_ports parameter added.
 *  Created: May 12, 2006
 *---------------------------------------------------------------------------
 *  	This work was carried out in the context of the Virtual Laboratory for
 *  e-Science project (http://www.vl-e.nl/) and of the BioRange program of the
 *  Netherlands Bioinformatics Centre (NBIC, http://www.nbic.nl/). VL-e is 
 *  supported by a BSIK grant from the Dutch Ministry of Education, Culture and
 *  Science (OC&W) and the ICT innovation program of the Ministry of Economic
 *  Affairs (EZ) of the Netherlands. BioRange is supported by a BSIK grant
 *  through the Netherlands Genomics Initiative (NGI).
 ****************************************************************************/
 
#include <vlapp.h>
#include "TestFlags.H"

#include <fstream>
#include <string>

#include "LogManager.H"
#include "Parameter.H"
#include "VecIO.H"
#include "SlideWindow.H"
#include "Interval.H"

#include "TimeLag.H"

using namespace std;

class SWSplitterVL : public VL::VLApplication{
  private:
    VL::vistream  *inBoundaries; 
    VL::vistream  *inSWParameters; 
    VL::vistream  *inSWData; 
    VL::vostream  *outSWParameters; 
    VL::vostream  *outSWData; 
    
    //VL parameters
    Parameter<char> inputType;
    Parameter<WarnType> logLevel; //>Logging level.
    Parameter<string> testPorts; //> Sets test_header function.
    TestFlags<3,2> flag; 
    

  public:
    SWSplitterVL(int argc , char **argv)
        : 
	VL::VLApplication(argc, argv), 
	inputType("datatype", 'd'),
	logLevel("log_level",DEFAULTLOGLEVEL),
	testPorts("test_ports","both"),
	flag("both"){
	Log::open(__func__,logLevel.value);
        inBoundaries = createDefaultIPort("boundaries");
        inSWParameters = createDefaultIPort("sw_parameters");
        inSWData = createDefaultIPort("sw_data");
        outSWParameters = createDefaultOPort("ssw_parameters");
        outSWData = createDefaultOPort("ssw_data");
	flag.set_in_name(1,"boundaries");
	flag.set_in_name(2,"sw_parameters");
	flag.set_in_name(3,"sw_data");
	flag.set_out_name(1,"ssw_parameters");
	flag.set_out_name(2,"ssw_data");

    };
    
    virtual ~SWSplitterVL() throw(){ 
	delete outSWData;
	delete outSWParameters;
	delete inSWData;
	delete inSWParameters;
	delete inBoundaries;
    	Log::close();
    };

  protected:
  	virtual int vlmain(int argc, char** argv) throw();

  private:
    template <class InType> void split(void);
};

int SWSplitterVL::vlmain(int argc , char **argv) throw() {

    Log::ptag(Info) << "SWSplitterVL::vlmain() is called. " << flush;

    //get parameters
    Log::ptag(Release) << "Parameters"<<flush;
    GET_PARAMETER(inputType);
    GET_PARAMETER(logLevel);
    Log::set_warn_level(logLevel.value);
    GET_PARAMETER(testPorts);
    flag.set(testPorts.value);
    LOG_PTAG(Info)<<"Ports to test: "<<flag<<flush;
   
    //split sliding windows structure
    switch (inputType.value){
	case 'i':
	    split<int>();
	    break;
	case 'd':
	    split<double>();
	    break;
	case 'f':
	    split<float>();
	    break;
	default:
	    LOG_PTAG(Fatal) << "Parameter " << inputType.name 
		            << " badly defined! " << flush;
	    break;
    }

    Log::ptag(Info) << "SWSplitterVL::vlmain() is finished.\n" << flush;
    return 0;
};    

   
template <class InType>    
void SWSplitterVL::split(void){

    LOG_PTAG(Info)<< "Getting boundaries ... " << flush;
    test_header(*inBoundaries, "boundaries", flag.get_in_flag(1));
    vector<Interval<long> > interval;
    string descr_interval="";
    read_vector<Interval<long> >(*inBoundaries, interval, descr_interval);
    
    LOG_PTAG(Info)<< "Geting SW parameters ... " << flush;
    SlideWindow<InType> swParent;
    test_header(*inSWParameters,"sw_parameters",flag.get_in_flag(2));
    swParent.read_parameters(*inSWParameters);
    if (swParent.description()==""){
    	string::size_type end = descr_interval.find_last_of(":");
    	swParent.set_description(descr_interval.substr(0,end));
    }

    LOG_PTAG(Info) << "Geting SW data ...  " << flush;
    test_header(*inSWData, "sw_data", flag.get_in_flag(3));
    swParent.read_data(*inSWData);

    LOG_TIME(Info)<< "Spliting SW structures ... " << flush;
    write_test_header(*outSWParameters,  flag.get_out_flag(1));
    write_test_header(*outSWData, flag.get_out_flag(2));

    for (unsigned i=0; i<interval.size(); ++i){
	LOG_PTAG(Debug)<< "interval[" << i<< "]= "<< interval[i] <<flush;
    	SlideWindow<InType> swChild(swParent, interval[i]);
	//Log::print(Info)<<endl;
	swChild.print_parameters(Log::print(Info));
     	swChild.write_parameters(*outSWParameters);
    	swChild.write_data(*outSWData);
    }
}

//****************************************************************************
int main(int argc, char *argv[]){
    globus_module_activate(GLOBUS_COMMON_MODULE);
    globus_module_activate(GLOBUS_IO_MODULE);
    try    {
        SWSplitterVL app(argc, argv); 
        app.run();
    }
    catch(VL::Exception *e)    {
        std::cerr << e->what();
        delete e;
    }
    globus_module_deactivate(GLOBUS_IO_MODULE);
    globus_module_deactivate(GLOBUS_COMMON_MODULE);
    return 0;
}    

//end_of_file
