# Supplementary material for: SigWin-detector: a Grid-enabled workflow for discovering enriched windows of genomic features related to DNA sequences
Source: BMC Res Notes. 2008 Aug 8;1:63. doi: 10.1186/1756-0500-1-63 (PMC2533338; doi:10.1186/1756-0500-1-63)
Supplement: Additional file 5 — This tar file contains the source files of the WS-VLAM modules needed to run the SigWin-detector workflow, and some examples. To uncompress use. ▪ tar -xvzf SigWin-VLAM.v1.1.tar.gz (Linux users). ▪ WinZip or a similar tool. [file 1756-0500-1-63-S5.gz › SigWin-VLAM/mymodules/SeqWriter/source/SeqWriter.C]

//****************************************************************************
/** 
 *  \class SeqWriter SeqWriter
 *  \ingroup Arrays IO
 *  \brief Reads a succesion of arrays from a stream and prints it to a file.
 *
 *  \details
 *  \parameters
 *  <dl>
 *	\param{file_name,string,from_port} 
 *  	    Name of the local output file. 
 *  	    If \em file_name = \c from_port, then the module reads the 
 *  	    \c File from the \em input_file port .\n
 *  	\param{datatype,datatype,d}
 *  	    Data type of the values in the column. Valid data types: 
 *  	    \c i, \c d, \c f, \c s (=string without spaces),  
 *  	    \c I, \c L, \c D, \c F.  
 *  	\param{val/line,integer,1}
 *  	    Number of values to print per line.
 *  	\param{file_descr,string}
 *  	    String to match the input array label.
 *  	\param{log_level,log_label,Info} 
 *	    Logs messages with level higher or equal to \em log_level
 *  	\param{test_ports,TestFlag,all} 
 *  	    Selects which ports will 
 *	    send/receive a test header to test number conversion. 
 *  </dl>    
 *
 *  \inputPorts
 *  <dl>
 *  	\port{array,array,/array} 
 *  	    The input array, must be compatible with (and will be converted to)
 *  	    \c datatype. 
 *  </dl>
 *
 *  \description
 *  	Reads the input array and prints it to the local output file.	
 *
 *  \b Notes:
 *  	- The array values will be converted to the data type 
 *  	specified by the parameter \em datatype. Accepted data types: 
 *  	    \c i, \c d, \c f, \c s (=string without spaces),   
 *  	    \c I, \c L, \c D, \c F.  
 *
 *<!------------------------------------------------------------------------->
 * \version 1.0 
 * \since September 17, 2007.
 * \author  Marcia A. Inda\n
 *  	   Integrative Bioinformatics Unit, UvA\n
 *         http://staff.science.uva.nl/~inda
 */
/*---------------------------------------------------------------------------
 *  History:
 *  Sep 17, 2007: test_ports parameter added.
 *  Sep 11, 2007: Changed class name to ColumnReaderVL
 *  Created:  October 14, 2005	  
 *---------------------------------------------------------------------------
 * Author: Marcia A. Inda
 *  	   Integrative Bioinformatics Unit, UvA
 *         http://staff.science.uva.nl/~indahttp://staff.science.uva.nl/~inda
 *---------------------------------------------------------------------------
 *  	This work was carried out in the context of the Virtual Laboratory for
 *  e-Science project (http://www.vl-e.nl/) and of the BioRange program of the
 *  Netherlands Bioinformatics Centre (NBIC, http://www.nbic.nl/). VL-e is 
 *  supported by a BSIK grant from the Dutch Ministry of Education, Culture and
 *  Science (OC&W) and the ICT innovation program of the Ministry of Economic
 *  Affairs (EZ) of the Netherlands. BioRange is supported by a BSIK grant
 *  through the Netherlands Genomics Initiative (NGI).
 ****************************************************************************/

#include <fstream>
#include <vlapp.h>
#include "TestFlags.H"

#include <string>

#include "LogManager.H"
#include "Parameter.H"
#include "VecIO.H"
#include "Interval.H"


using namespace std;


class SeqWriterVL : public VL::VLApplication{
  private:
    VL::vistream  *inStream; 
    
    Parameter<char> outputType;
    Parameter<string> descr;  //>Vector description.
    Parameter<string> fileName;
    Parameter<int> ncols;//> number of values per line
    Parameter<WarnType> logLevel; //>Logging level.
    Parameter<string> testPorts; //> Sets test_header function.
    TestFlags<1,0> flag; 

  public:
    SeqWriterVL(int argc , char **argv)
        : 
	VL::VLApplication(argc, argv),
	outputType("datatype",'i'),
    	descr("description",""),
	fileName("file_name","sequence.out"),
	ncols("val/line",1),
	logLevel("log_level",DEFAULTLOGLEVEL),
	testPorts("test_ports","both"),
	flag("both"){
        inStream = createDefaultIPort("sequence");
	flag.set_in_name(1,"sequence");
	Log::open(__func__,logLevel.value);
	cerr << "constructor finished" <<endl <<flush;
	
    };
    
    virtual ~SeqWriterVL() throw() { Log::close(); delete inStream;};
    
  protected:
    virtual int vlmain(int argc, char** argv) throw();
};

int SeqWriterVL::vlmain(int argc , char **argv) throw()
{
    Log::ptag(Release) << "Parameters:"<<flush;
    GET_PARAMETER(fileName);
    GET_PARAMETER(outputType);
    GET_PARAMETER(ncols);
    GET_PARAMETER(descr);
    GET_PARAMETER(logLevel);
    Log::set_warn_level(logLevel.value);
    GET_PARAMETER(testPorts);
    flag.set(testPorts.value);
    LOG_PTAG(Info)<<"Ports to test: "<<flag<<flush;

    ofstream outFile(fileName.value.c_str());
    Log::ptag(Info) <<"Writing sequence to file: " << fileName.value 
                    << endl << flush;        
    
    if (outFile.is_open()){//read inStream and prints its contents to outFile
    	test_header(*inStream, flag.get_in_name(1), flag.get_in_flag(1));
	
	bool flag=true;
	long count(0);
	while (flag){
	    count++;
	    string saux = descr.value;
	    LOG_PTAG(Info) << "vector nr=" << count << flush;
 	    switch (outputType.value){
	    	case 'i':
	    	    LOG_PTAG(Debug) << "Reading integer vector!\n" <<flush;
	    	    flag=stream_vector2ascii<int>(*inStream, outFile,
		     	saux, ncols.value);
		    break;
	    	case 'd':
	    	    flag=stream_vector2ascii<double>(*inStream, outFile, 
		    	saux, ncols.value);
		    break;
	    	case 'f':
	    	    flag=stream_vector2ascii<float>(*inStream, outFile,
		     	saux, ncols.value);
		    break;
	    	case 's':
	    	    flag=stream_string_vector2ascii(*inStream, outFile,
		     	saux, ncols.value);
		    break;
	    	case 'I':
	    	    flag=stream_vector2ascii<Interval<int> >(*inStream, outFile,
		    	saux, ncols.value);
		    break;
	    	case 'L':
	    	    flag=stream_vector2ascii<Interval<long> >(*inStream,
		     	outFile, saux, ncols.value);
		    break;
	    	case 'F':
	    	    flag=stream_vector2ascii<Interval<float> >(*inStream,
		     	outFile, saux, ncols.value);
		    break;
	    	case 'D':
	    	    flag=stream_vector2ascii<Interval<double> >(*inStream,
		     	outFile, saux, ncols.value);
		    break;
	    	case 'S':
	    	    flag=stream_vector2ascii<string>(*inStream, outFile,
		    	saux, ncols.value);
		    break;
	    	default:
	    	    LOG_PTAG(Fatal) << "Parameter " << outputType.name 
		                << " badly defined!\n" << flush;
	    	    flag=false;
		    break;
    	    }
	    Log::print(Info) << " processed."<< flush;
	
	}
    	outFile.close();
    }
    else{
    	LOG_PTAG(Fatal) << "Error opening file " << fileName.value 
	                << " to write\n" << flush;
    }	    
   
    sleep(1);
    return 0;
};    
    
int main(int argc, char *argv[])
{
    globus_module_activate(GLOBUS_COMMON_MODULE);
    globus_module_activate(GLOBUS_IO_MODULE);
    try
    {
        SeqWriterVL writer(argc, argv); 
        writer.run();
    }
    catch(VL::Exception *e)
    {
        std::cerr << e->what();
        delete e;
    }
    globus_module_deactivate(GLOBUS_IO_MODULE);
    globus_module_deactivate(GLOBUS_COMMON_MODULE);
    return 0;
}    
//end_of_file
