# Supplementary material for: SigWin-detector: a Grid-enabled workflow for discovering enriched windows of genomic features related to DNA sequences
Source: BMC Res Notes. 2008 Aug 8;1:63. doi: 10.1186/1756-0500-1-63 (PMC2533338; doi:10.1186/1756-0500-1-63)
Supplement: Additional file 5 — This tar file contains the source files of the WS-VLAM modules needed to run the SigWin-detector workflow, and some examples. To uncompress use. ▪ tar -xvzf SigWin-VLAM.v1.1.tar.gz (Linux users). ▪ WinZip or a similar tool. [file 1756-0500-1-63-S5.gz › SigWin-VLAM/mymodules/GnuPlot/config.xml]

<?xml version="1.0" encoding="ISO-8859-1"?>
<config>
    <ports>
	<input>
	    <port>
		plot_file
	    </port>
	</input>
    </ports>
    <exec>
	$GNUPLOT_HOME/bin/gnuplot -persist $VL_INBOUNDDIR/plot_file
    </exec>
</config>
