# Supplementary material for: SigWin-detector: a Grid-enabled workflow for discovering enriched windows of genomic features related to DNA sequences
Source: BMC Res Notes. 2008 Aug 8;1:63. doi: 10.1186/1756-0500-1-63 (PMC2533338; doi:10.1186/1756-0500-1-63)
Supplement: Additional file 5 — This tar file contains the source files of the WS-VLAM modules needed to run the SigWin-detector workflow, and some examples. To uncompress use. ▪ tar -xvzf SigWin-VLAM.v1.1.tar.gz (Linux users). ▪ WinZip or a similar tool. [file 1756-0500-1-63-S5.gz › SigWin-VLAM/mymodules/copy.sh]

#!/bin/bash
#copy modules to modules directory 
if (( $# < 1))
then
    echo "Usage: copy.sh <MYVLAM_HOME directory>"
fi
pushd . > /dev/null

MYVLAM_HOME=$1

MOD=${MYVLAM_HOME}/modules
MYMOD=.

for i in Read3Columns \
   	Conv2Fix \
	ColumnReader \
	FDRThreshold \
	mmFDRThreshold \
	Joiner \
	MovingMedians\
	MovingMedianProb \
	MultiPlotGrace \
	Rank \
	Read2Columns \
	Sample2Freq \
	SeqReader \
	SeqSplitter \
	SeqWriter \
	SigWinOnePlot \
	SigWinPlot2d \
	SigWinPlotMap \
	SigWinPlotGrace \
	SigWinSelect \
	SWMedian \
	SWMedianProb \
	SWParam2Port \
	SWSplitter \
	StringJoiner \
	String2Port;
do
	mkdir -p ${MOD}/$i ${MOD}/$i/bin
	cp ${MYMOD}/$i/$i.mdf ${MOD}/$i/$i.mdf
	cp ${MYMOD}/$i/main.sh ${MOD}/$i/main.sh
	cp ${MYMOD}/$i/bin/* ${MOD}/$i/bin;
done
	
for i in XmGrace GnuPlot;
do
	mkdir -p ${MOD}/$i ${MOD}/$i/bin
	cp ${MYMOD}/$i/$i.mdf ${MOD}/$i/$i.mdf
	cp ${MYMOD}/$i/main.sh ${MOD}/$i/main.sh
	cp ${MYMOD}/$i/config.xml ${MOD}/$i/config.xml
done
