# Supplementary material for: SigWin-detector: a Grid-enabled workflow for discovering enriched windows of genomic features related to DNA sequences
Source: BMC Res Notes. 2008 Aug 8;1:63. doi: 10.1186/1756-0500-1-63 (PMC2533338; doi:10.1186/1756-0500-1-63)
Supplement: Additional file 5 — This tar file contains the source files of the WS-VLAM modules needed to run the SigWin-detector workflow, and some examples. To uncompress use. ▪ tar -xvzf SigWin-VLAM.v1.1.tar.gz (Linux users). ▪ WinZip or a similar tool. [file 1756-0500-1-63-S5.gz › SigWin-VLAM/mymodules/Joiner/source/RawJoinerVL.H]

//****************************************************************************
/*  \file RawJoinerVL.H 
 *  \brief module template o join up to four input streams 
 */ 
/*---------------------------------------------------------------------------
 * Created: April 27, 2007		Last Update: April 27, 2007
 *---------------------------------------------------------------------------
 * (C) Marcia A. Inda
 ****************************************************************************/

#include <vlapp.h>
#include <fstream>

#include "LogManager.H"
#include "Parameter.H"
#include "DataIO.H"
#include <sstream>
#include <string>


using namespace std;

template <int N, class T>
class RawJoinerVL : public VL::VLApplication{
  private:
    VL::vistream *inStream[N]; 
    VL::vostream  *outStream; 
    
    //VL parameters
    Parameter<int> nStreams;//>Number of strings to be read
    Parameter<WarnType> logLevel; //>Logging level.
    Parameter<bool> testPorts; //> Sets test_header function.
    TestFlags<N,1> flag; 


  public:
    RawJoinerVL<N,T>(int argc , char **argv)
        : VL::VLApplication(argc, argv),
	nStreams("n_streams",N), 
	logLevel("log_level",DEFAULTLOGLEVEL),
	testPorts("test_ports","output"),
	flag("output"){
	Log::open("RawJoiner.log", Info);
	for (int i=0; i<N; ++i){
    	    std::ostringstream s;
	    s << i+1;	    
	    string name = "in_stream"+s.str(); 
            inStream[i] = createDefaultIPort(name);
	    flag.set_name(i,name);
	}
        outStream = createDefaultOPort("out_stream");
	flag.set_out_name(1,"out_stream");
    };
    
    virtual ~RawJoinerVL()throw(){
    	delete outStream; 
	for (int i=N-1; i>=0; --i) 
	    delete inStream[i];
	Log::close();
    };

    
  protected:
    virtual int vlmain(int argc, char** argv) throw();
};

template <int N, class T>
int RawJoinerVL<N,T>::vlmain(int argc , char **argv)throw(){
    Log::ptag(Release) << "Parameters:"<<flush;
    GET_PARAMETER(nStreams);
    GET_PARAMETER(logLevel);
    Log::set_warn_level(logLevel.value);
    GET_PARAMETER(testPorts);

    write_test_header(*outStream, flag.get_out_flag(1));
    
    for (int i=0; i<nStreams.value; ++i){
    	LOG_PTAG(Debug) << "inStream " << i;
    	test_header(*(inStream[i]), flag.get_name(i+1), flag.get_flag(i+1));
	T value;
	while (read_struct(*(inStream[i]), value)){
	    LOG_PTAG(Debug)<< "Writing " << value << flush;
	    write_struct(*outStream, value);
	}
    }
    	    	
    return 0;
};    
//end_of_file
