# Supplementary material for: SigWin-detector: a Grid-enabled workflow for discovering enriched windows of genomic features related to DNA sequences
Source: BMC Res Notes. 2008 Aug 8;1:63. doi: 10.1186/1756-0500-1-63 (PMC2533338; doi:10.1186/1756-0500-1-63)
Supplement: Additional file 5 — This tar file contains the source files of the WS-VLAM modules needed to run the SigWin-detector workflow, and some examples. To uncompress use. ▪ tar -xvzf SigWin-VLAM.v1.1.tar.gz (Linux users). ▪ WinZip or a similar tool. [file 1756-0500-1-63-S5.gz › SigWin-VLAM/mymodules/SeqSplitter/source/SeqSplitter.C]

//****************************************************************************
/** \class SeqSplitter SeqSplitter
 *  \ingroup ArrayConv Converters
 *  \brief Determines a partition of the input array.
 *
 *  \details 
 *  \parameters
 *  <dl>
 *  	\param{description,string}
 *  	    String to match decription of the input array. 
 *  	    May be omitted.
 *  	\param{log_level,log_label,Info} 
 *	    Logs messages with level higher or equal to \em log_level
 *  	\param{test_ports,TestFlag,all} 
 *  	    Selects which ports will 
 *	    send/receive a test header to test number conversion. 
 *  </dl>    
 *
 *  \inputPorts
 *  <dl>
 *  	\port{sequence,arrayS,/array/\<string\>} 
 *  	    The input array. See warning. 
 *  </dl>
 *
 *  \outputPorts
 *  <dl>
 *  	\port{boundaries,arrayBound,/array/\<Bounds\>} 
 *  	    A \refc{arrayBound,/array/\<Bounds\>} containing 
 *  	    the partition boundaries of the input array. 
 *  </dl>
 *
 *  \description
 *  	 Determines a partition for the input array.
 *  	 Each partition consists of a stretch of consecutive replicate values.
 *  	 A partition is stored in a structure called 
 *  	\refc{Bounds,/Bounds} which is 
 *  	 defined by the triple <tt>(label,start,end)</tt>.
 *       For example,
 *  	 the input array <tt>{a,a,b,b,b}</tt> produces two
 *  	 partitions  <tt>I1= (a,1,2)</tt> and <tt>I2=(b,3,5)</tt>. 
 *  \warning
 *  	Only strings without blanc characters are supported. Blanc
 *  	characters the delimitors of the strings.  
 *<!------------------------------------------------------------------------->
 * \version 1.0 
 * \since September 21, 2007.
 * \author  Marcia A. Inda\n
 *  	   Integrative Bioinformatics Unit, UvA\n
 *         http://staff.science.uva.nl/~inda
 */
 /*--------------------------------------------------------------------------
 *  History:
 *  Sep 18, 2007: test_ports paparemter added.
 *  Created: June 09, 2006
*---------------------------------------------------------------------------
 *  	This work was carried out in the context of the Virtual Laboratory for
 *  e-Science project (http://www.vl-e.nl/) and of the BioRange program of the
 *  Netherlands Bioinformatics Centre (NBIC, http://www.nbic.nl/). VL-e is 
 *  supported by a BSIK grant from the Dutch Ministry of Education, Culture and
 *  Science (OC&W) and the ICT innovation program of the Ministry of Economic
 *  Affairs (EZ) of the Netherlands. BioRange is supported by a BSIK grant
 *  through the Netherlands Genomics Initiative (NGI).
 ****************************************************************************/
#include <fstream>
#include <vlapp.h>
#include "TestFlags.H"

#include <string>

#include "LogManager.H"
#include "Parameter.H"
#include "VecIO.H"
#include "Interval.H"

using namespace std;


class SeqSplitterVL : public VL::VLApplication
{
  private:
    VL::vistream  *inStream; 
    VL::vostream  *outStream; 
   
    Parameter<string> descr;  //>Inrray description.
    Parameter<WarnType> logLevel; //>Logging level.
    Parameter<string> testPorts; //> Sets test_header function.
    TestFlags<1,1> flag; 

  public:
    SeqSplitterVL(int argc , char **argv)
        : 
	VL::VLApplication(argc, argv),
    	descr("description",""),
	logLevel("log_level",DEFAULTLOGLEVEL),
	testPorts("test_ports","both"),
	flag("both"){
        inStream = createDefaultIPort("sequence");
        outStream = createDefaultOPort("boundaries");
	flag.set_in_name(1,"sequence");
	flag.set_out_name(1,"boundaries");
	Log::open(__func__,logLevel.value);
    };
    
    virtual ~SeqSplitterVL() throw() { Log::close(); delete outStream; delete inStream;};
    
  protected:
    virtual int vlmain(int argc, char** argv) throw();
};

int SeqSplitterVL::vlmain(int argc , char **argv) throw()
{
    Log::ptag(Info) << "SeqSplitterVL::vlmain() is called" << endl << flush;
  
    Log::ptag(Release) << "Parameters:"<<flush;
    GET_PARAMETER(descr);
    GET_PARAMETER(logLevel);
    Log::set_warn_level(logLevel.value);
    GET_PARAMETER(testPorts);
    flag.set(testPorts.value);
    LOG_PTAG(Info)<<"Ports to test: "<<flag<<flush;
    
    LOG_PTAG(Debug) << "Reading string vector!\n" <<flush;
    test_header(*inStream, flag.get_in_name(1),flag.get_in_flag(1));
    vector<string> names;
    read_vector<string>(*inStream, names, descr.value);
    LOG_PTAG(Detail) << "Names size=" << names.size() << endl<<flush;

    LOG_PTAG(Debug) << "Determining intervals!\n" <<flush;
    vector<Interval<long> > interval;
    get_intervals(names, interval);
    //for (unsigned i=0; i<interval.size(); i++)
    //	interval.at(i).set_name(descr.value + " " + interval.at(i).name());

    LOG_PTAG(Debug) << "Writing intervals!\n" <<flush;
    write_test_header(*outStream,flag.get_out_flag(1));	
    write_vector<Interval<long> >(*outStream, interval, descr.value) ;
   
    Log::ptag(Info) <<"SeqSplitterVL::vlmain() is finished" << endl << flush;
    return 0;
};    
    
int main(int argc, char *argv[])
{
    globus_module_activate(GLOBUS_COMMON_MODULE);
    globus_module_activate(GLOBUS_IO_MODULE);
    try
    {
        SeqSplitterVL writer(argc, argv); 
        writer.run();
    }
    catch(VL::Exception *e)
    {
        std::cerr << e->what();
        delete e;
    }
    globus_module_deactivate(GLOBUS_IO_MODULE);
    globus_module_deactivate(GLOBUS_COMMON_MODULE);
    return 0;
}    
//end_of_file
