# Supplementary material for: SigWin-detector: a Grid-enabled workflow for discovering enriched windows of genomic features related to DNA sequences
Source: BMC Res Notes. 2008 Aug 8;1:63. doi: 10.1186/1756-0500-1-63 (PMC2533338; doi:10.1186/1756-0500-1-63)
Supplement: Additional file 5 — This tar file contains the source files of the WS-VLAM modules needed to run the SigWin-detector workflow, and some examples. To uncompress use. ▪ tar -xvzf SigWin-VLAM.v1.1.tar.gz (Linux users). ▪ WinZip or a similar tool. [file 1756-0500-1-63-S5.gz › SigWin-VLAM/mymodules/Makefile.base]

INCL = ${BASEDIR}/include
INCLUDESOURCES = $(INCL)/LogManager.C \
	$(INCL)/HeaderIO.C \
	$(INCL)/TimeLag.C \
	$(INCL)/Parser.C 
	
CFLAGS = $(MYCFLAGS) -g -I$(INCL) -I${MYINCL}  $(VLPORT_CFLAGS)

SOURCES = $(TARGET).C $(MYSOURCES) $(INCLUDESOURCES)

all: $(TARGET)

include ${VLAM_HOME}/etc/vlport.mk

OBJECTS = $(SOURCES:.C=.o)

.SUFFIXES: .C

${TARGET}: ${OBJECTS}
	$(CXX) $^ -o $@  $(MYLIBS) $(VLPORT_LIBS)

.C.o:
	$(CXX) -c  $(CFLAGS) $(VLPORT_CFLAGS) -o $@ $< 


install: ${TARGET}
	install ${TARGET} ../bin

clean: 
	-rm  ${TARGET} *.o *.bak

# what are the source dependencies
DEPEND = makedepend $(CFLAGS) 
depend: $(SOURCES)
	$(DEPEND) $(SOURCES)
