# Supplementary material for: SigWin-detector: a Grid-enabled workflow for discovering enriched windows of genomic features related to DNA sequences
Source: BMC Res Notes. 2008 Aug 8;1:63. doi: 10.1186/1756-0500-1-63 (PMC2533338; doi:10.1186/1756-0500-1-63)
Supplement: Additional file 5 — This tar file contains the source files of the WS-VLAM modules needed to run the SigWin-detector workflow, and some examples. To uncompress use. ▪ tar -xvzf SigWin-VLAM.v1.1.tar.gz (Linux users). ▪ WinZip or a similar tool. [file 1756-0500-1-63-S5.gz › SigWin-VLAM/mymodules/SeqReader/source/SeqReader.C]

//****************************************************************************
/** 
 *  \class SeqReader SeqReader
 *  \ingroup Arrays IO
 *  \brief Reads a sequence of numbers from a file and streams it.
 *
 *  \details
 *  \parameters
 *  <dl>
 *	\param{file_name,string,from_port} 
 *  	    Name of the (local) input file. 
 *  	    If \em file_name = \c from_port, then the module reads the 
 *  	    \c File from the \em input_file port .\n
 *  	\param{datatype,datatype,d}
 *  	    Data type of the values in the column. Valid data types: 
 *  	    \c i, \c d, \c f, \c s (=string without spaces).  
 *  	\param{file_descr,string}
 *  	    String to match the tag 'descr' of the input file header. 
 *  	    May be omitted.
 *  	\param{log_level,log_label,Info} 
 *	    Logs messages with level higher or equal to \em log_level
 *  	\param{test_ports,TestFlag,all} 
 *  	    Selects which ports will 
 *	    send/receive a test header to test number conversion. 
 *  </dl>    
 *
 *  \inputPorts
 *  <dl>
 *  	\port{input_file,file,/file} 
 *	    The input file. 
 *   	    (Only used if parameter \em file_name = \c from_port.)
 *  </dl>
 *
 *  \outputPorts
 *  <dl>
 *  	\port{array,array,/array} 
 *  	    The input sequence transformed into an \refc{array,/array} of
 *  	    data type \c datatype. 
 *  </dl>
 *  \description
 *  	Reads the input values from the the input file and streams it 
 *  	(as an \refc{array,/array}) to the output port.	
 *  \par
 *  	Assumes that the input values are separated by blanc spaces 
 *  (space, tab, new line). The data must be preceded by a one-line
 *  header containing the size of the input array (see \ref input_file2_example
 * "input file example").
 *
 *  \b Notes:
 *  	- The input values will be converted to the data type 
 *  	specified by the parameter \em datatype. Accepted data types: 
 *  	    \c i, \c d, \c f, \c s (=string without spaces).   
 *  	- Accepts only one input file.
 *
 *
 *  \anchor input_file2_example \par Input file example: 
 *  \include input2.dat 
 *
 *
 *<!------------------------------------------------------------------------->
 * \version 1.0 
 * \since September 17, 2007.
 * \author  Marcia A. Inda\n
 *  	   Integrative Bioinformatics Unit, UvA\n
 *         http://staff.science.uva.nl/~inda
 */
/*---------------------------------------------------------------------------
 *  History:
 *  Sep 17, 2007: test_ports parameter added.
 *  Sep 11, 2007: Changed class name to ColumnReaderVL
 *  May 25, 2007: New input port for the file. File can be local or read from
 *  	    	 input port using CBD libraries 
 *  Created:  October 14, 2005	  
 *---------------------------------------------------------------------------
 * Author: Marcia A. Inda
 *  	   Integrative Bioinformatics Unit, UvA
 *         http://staff.science.uva.nl/~indahttp://staff.science.uva.nl/~inda
 *---------------------------------------------------------------------------
 *  	This work was carried out in the context of the Virtual Laboratory for
 *  e-Science project (http://www.vl-e.nl/) and of the BioRange program of the
 *  Netherlands Bioinformatics Centre (NBIC, http://www.nbic.nl/). VL-e is 
 *  supported by a BSIK grant from the Dutch Ministry of Education, Culture and
 *  Science (OC&W) and the ICT innovation program of the Ministry of Economic
 *  Affairs (EZ) of the Netherlands. BioRange is supported by a BSIK grant
 *  through the Netherlands Genomics Initiative (NGI).
 ****************************************************************************/

#include <vlapp.h>
#include "TestFlags.H"

#include <fstream>
#include <string>
#include "LogManager.H"
#include "Parameter.H"
#include "VecIO.H"
#include "TimeLag.H"

#ifdef CBD
#include <vlecbd.h>
#include <vlecbdfile.h>
#endif

using namespace std;

class SeqReaderVL : public VL::VLApplication{
  private:
    VL::vistream  *inStream; //> input file.
    VL::vostream  *outStream; //> VLAM output port.

    //VLAM parameters
    Parameter<char> inputType;  //>i=int, d=double, f=float.
    Parameter<string> descr;  //>Vector description.
    Parameter<string> inFileName; //>Name of input file.
    Parameter<WarnType> logLevel; //>Logging level.
    Parameter<string> testPorts; //> Sets test_header function.
    TestFlags<1,1> flag; 

  public:
    SeqReaderVL(int argc , char **argv): 
	VL::VLApplication(argc, argv), 
	inputType("datatype",'i'),
    	descr("description",""),
	inFileName("file_name","from_port"),
	logLevel("log_level",DEFAULTLOGLEVEL),
	testPorts("test_ports","both"),
	flag("both"){
        inStream = createDefaultIPort("input_file");
        outStream = createDefaultOPort("sequence");
	flag.set_in_name(1,"input_file");
	flag.set_out_name(1,"sequence");
	Log::open(__func__,logLevel.value);
    };
    
    virtual ~SeqReaderVL() throw() {Log::close(); delete outStream; delete inStream;}

  protected:
    virtual int vlmain(int argc, char** argv) throw();
};


int SeqReaderVL::vlmain(int argc , char **argv) throw() {
    Log::ptag(Release) << "SeqReaderVL::vlmain() is called" << flush;

    //get parameters
    Log::ptag(Release) << "Parameters"<<flush;
    GET_PARAMETER(inputType);
    GET_PARAMETER(inFileName);
    GET_PARAMETER(descr);
    GET_PARAMETER(logLevel);
    Log::set_warn_level(logLevel.value);
    GET_PARAMETER(testPorts);
    flag.set(testPorts.value);
    LOG_PTAG(Info)<<"Ports to test: "<<flag<<flush;
    
    TimeLag timing;
    timing.start("SeqRead");
    std::fstream *inFile;
#ifdef CBD
    if (inFileName.value=="from_port"){
    	Log::ptag(Info) << "Reading file from port input_file"<<flush;     
    	CBD mycbd;
	CBDFile *file = NULL;
	mycbd.read(*inStream);
	mycbd.assignObject(file);
	inFile = &file->getLocalFile();
    	Log::ptag(Debug) << "OK inFile = &file->getLocalFile();"<<flush;     
    }
    else{
#endif
    	Log::ptag(Info) << "Reading (local) file name from parameter"<<flush;   
    	inFile = new fstream(inFileName.value.c_str(), ios::in);
    	Log::ptag(Info) << "Reading vector from file " << inFileName.value << 
	    flush;
#ifdef CBD
    }
#endif    
    // read input file and transfer contents to outStream
    if (inFile->is_open()){
    	write_test_header(*outStream, flag.get_out_flag(1));	
    	LOG_PTAG(Debug) << "inputType= " << inputType.value << flush; 
	switch (inputType.value){
	    case 'i':
	    	LOG_PTAG(Debug) << "Writing integer vector! " <<flush;
		stream_vector2raw<int>(*inFile, *outStream, descr.value);
		break;
	    case 'd':
	    	stream_vector2raw<double>(*inFile, *outStream, descr.value);
		break;
	    case 'f':
	    	stream_vector2raw<float>(*inFile, *outStream, descr.value);
		break;
	    case 's':
	    	stream_string_vector2raw(*inFile,*outStream, descr.value);
		break;
	    default:
	    	LOG_PTAG(Fatal) << "Parameter " << inputType.name 
		                << " badly defined!" << flush;
		break;
    	}
    	inFile->close();
	delete inFile;
    }
    else{
    	LOG_PTAG(Fatal) << "Error opening file " << inFileName.value 
	                << " to read." << flush;
    }	    
    timing.finish("SeqRead");    
    Log::print(Release) << "SeqReaderVL::vlmain() is finished." << std::flush;
    return 0;
};    
    
  
int main(int argc, char *argv[]){
    globus_module_activate(GLOBUS_COMMON_MODULE);
    globus_module_activate(GLOBUS_IO_MODULE);
    try{
        SeqReaderVL reader(argc, argv); 
        reader.run();
    }
    catch(VL::Exception *e){
        std::cerr << e->what();
        delete e;
    }
    globus_module_deactivate(GLOBUS_IO_MODULE);
    globus_module_deactivate(GLOBUS_COMMON_MODULE);
    return 0;
}    
//end_of_file
