# Supplementary material for: SigWin-detector: a Grid-enabled workflow for discovering enriched windows of genomic features related to DNA sequences
Source: BMC Res Notes. 2008 Aug 8;1:63. doi: 10.1186/1756-0500-1-63 (PMC2533338; doi:10.1186/1756-0500-1-63)
Supplement: Additional file 5 — This tar file contains the source files of the WS-VLAM modules needed to run the SigWin-detector workflow, and some examples. To uncompress use. ▪ tar -xvzf SigWin-VLAM.v1.1.tar.gz (Linux users). ▪ WinZip or a similar tool. [file 1756-0500-1-63-S5.gz › SigWin-VLAM/mymodules/StringJoiner/source/StringJoiner.C]

//****************************************************************************
/** 
 *  \class StringJoiner StringJoiner
 *  \ingroup Connectors String
 *  \brief Joins up to 4 string streams.
 *
 *  \details
 *  \parameters
 *  <dl>
 *	\param{n_streams,integer,4} 
 *  	    Number of strings to join.
 *  	\param{log_level,log_label,Info} 
 *	    Logs messages with level higher or equal to \em log_level.
 *  	\param{test_ports,TestFlag,all} 
 *  	    Selects which ports will 
 *	    send/receive a test header to test number conversion. 
 *  </dl>    
 *  \inputPorts
 *  <dl>
 *  	\port{in_stream1,string,/string} 
 *  	    First stream.
 *  	\port{in_stream2,string,/string} 
 *  	    Second stream.
 *  	\port{in_stream3,string,/string} 
 *  	    Third stream.
 *  	\port{in_stream4,string,/string} 
 *  	    Fourth stream.
 *  </dl>
 *
 *  \outputPorts
 *  <dl>
 *  	\port{out_stream,string,/string} 
 *  	    The joined string streams
 *  </dl>
 *
 *  \description
 *  	Reads the string streams from input ports \em in_stream\<i\>, for
 *  	\em i = 1, ..., \em n_streams writes 
 *  	them successively to the \em out_stream output port. 
 *
 *  \b Note:
 *  	The content of the streams must be a succession of 
 *  	    \refc{string,/string} (thus without spaces).
 *  	    The module will use
 *  	    the '>>' operator to read from the input string streams and the 
 *  	    '<<' operator to write to the output string stream.
 *
 *<!------------------------------------------------------------------------->
 * \version 1.0 
 * \since September 17, 2007.
 * \author  Marcia A. Inda\n
 *  	   Integrative Bioinformatics Unit, UvA\n
 *         http://staff.science.uva.nl/~inda
 */
/*---------------------------------------------------------------------------
 *  History:
 *  Sep 17, 2007: test_ports parameter added.
 * Created: January 27, 2007  
 *---------------------------------------------------------------------------
 *  	This work was carried out in the context of the Virtual Laboratory for
 *  e-Science project (http://www.vl-e.nl/) and of the BioRange program of the
 *  Netherlands Bioinformatics Centre (NBIC, http://www.nbic.nl/). VL-e is 
 *  supported by a BSIK grant from the Dutch Ministry of Education, Culture and
 *  Science (OC&W) and the ICT innovation program of the Ministry of Economic
 *  Affairs (EZ) of the Netherlands. BioRange is supported by a BSIK grant
 *  through the Netherlands Genomics Initiative (NGI).
 ****************************************************************************/

#include <vlapp.h>
#include "TestFlags.H"

#include <fstream>

#include "JoinerVL.H"


int main(int argc, char *argv[]){

    globus_module_activate(GLOBUS_COMMON_MODULE);
    globus_module_activate(GLOBUS_IO_MODULE);
    try{
        JoinerVL<4,std::string> app(argc, argv); 
        app.run();
    }
    catch(VL::Exception *e){
        std::cerr << e->what();
        delete e;
    }
    globus_module_deactivate(GLOBUS_IO_MODULE);
    globus_module_deactivate(GLOBUS_COMMON_MODULE);
    return 0;
}    
//end_of_file
