# Supplementary material for: SigWin-detector: a Grid-enabled workflow for discovering enriched windows of genomic features related to DNA sequences
Source: BMC Res Notes. 2008 Aug 8;1:63. doi: 10.1186/1756-0500-1-63 (PMC2533338; doi:10.1186/1756-0500-1-63)
Supplement: Additional file 5 — This tar file contains the source files of the WS-VLAM modules needed to run the SigWin-detector workflow, and some examples. To uncompress use. ▪ tar -xvzf SigWin-VLAM.v1.1.tar.gz (Linux users). ▪ WinZip or a similar tool. [file 1756-0500-1-63-S5.gz › SigWin-VLAM/mymodules/SigWinSelect/source/html-example.txt]

<H2>Description</H2>
<P>
Replace this text with a summary describing the
concepts or analysis represented by your data.
<H2>Methods</H2>
<P>
Replace this text with a description of the methods
used to generate and analyze the data.

<H2>Verification</H2>
<P>
Replace this text with a description of the methods
used to verify the data.

<H2>Credits</H2>
<P>
Replace this text with a list of the individuals 
and/or organizations who contributed to the collection
and analysis of the data.

<H2>References</H2>
<P>
Replace this text with a list of relevant literature
references and/or websites that provide background
or supporting information about the data.
