# Supplementary material for: SigWin-detector: a Grid-enabled workflow for discovering enriched windows of genomic features related to DNA sequences
Source: BMC Res Notes. 2008 Aug 8;1:63. doi: 10.1186/1756-0500-1-63 (PMC2533338; doi:10.1186/1756-0500-1-63)
Supplement: Additional file 5 — This tar file contains the source files of the WS-VLAM modules needed to run the SigWin-detector workflow, and some examples. To uncompress use. ▪ tar -xvzf SigWin-VLAM.v1.1.tar.gz (Linux users). ▪ WinZip or a similar tool. [file 1756-0500-1-63-S5.gz › SigWin-VLAM/mymodules/String2Port/source/ToPortVL.H]

//****************************************************************************
/** \file ToPortVL.C 
 *  \brief module template to transfer a parameter of type T to the output port
 */ 
/*---------------------------------------------------------------------------
 * Created: February 23, 2007		Last Update: February 23, 2007
 *---------------------------------------------------------------------------
 * (C) Marcia A. Inda
 ****************************************************************************/

#include <vlapp.h>
#include <fstream>

#include "LogManager.H"
#include "Parameter.H"
#include "DataIO.H"
#include <sstream>
#include <string>


using namespace std;

template <class T>
class ToPortVL : public VL::VLApplication{
  private:
    VL::vostream  *outStream; 
    
    //VL parameters
    Parameter<T> value;//>value to be transferred to outstream
    Parameter<WarnType> logLevel; //>Logging level.


  public:
    ToPortVL<T>(int argc , char **argv)
        : VL::VLApplication(argc, argv),
	value("value"),
	logLevel("log_level",DEFAULTLOGLEVEL){
	Log::open("ToPort.log", Info);
        outStream = createDefaultOPort("out_value");
    };
    
    virtual ~ToPortVL()throw(){
    	delete outStream; 
	Log::close();
    };

    
    int vlmain(int argc , char **argv)throw();
};

template <class T>
int ToPortVL<T>::vlmain(int argc , char **argv)throw(){
    Log::ptag(Release) << "Parameters:"<<flush;
    GET_PARAMETER(value);
    GET_PARAMETER(logLevel);
    Log::set_warn_level(logLevel.value);

    write_test_header(*outStream);
    
    LOG_PTAG(Debug)<< "Writing " << value.value << flush;
    *outStream << value.value << flush;    	    	
    return 0;
};    
//end_of_file
