# Supplementary material for: SigWin-detector: a Grid-enabled workflow for discovering enriched windows of genomic features related to DNA sequences
Source: BMC Res Notes. 2008 Aug 8;1:63. doi: 10.1186/1756-0500-1-63 (PMC2533338; doi:10.1186/1756-0500-1-63)
Supplement: Additional file 5 — This tar file contains the source files of the WS-VLAM modules needed to run the SigWin-detector workflow, and some examples. To uncompress use. ▪ tar -xvzf SigWin-VLAM.v1.1.tar.gz (Linux users). ▪ WinZip or a similar tool. [file 1756-0500-1-63-S5.gz › SigWin-VLAM/mymodules/XmGrace/XmGrace.H]

//****************************************************************************
/** \class XmGrace XmGrace
 *  \ingroup Graphics
 *  \brief  Generates an xmgrace plot from an xmgrace commands file.
 
 *  \details 
 *  \parameters
 *  	No parameters.
 *  \inputPorts
 *  <dl>
 *  	\port{xmgrace_file, file,/file} 
 *  	    An xmgrace commands file.
 *  </dl>
 *  \outputPorts
 *  	No output ports.
 *  \par Note:
 *  Uses the legacy application wrapper.
 * 
 *<!------------------------------------------------------------------------->
 * \version 1.0 
 * \since September 18, 2007.
 * \author  Marcia A. Inda\n
 *  	   Integrative Bioinformatics Unit, UvA\n
 *         http://staff.science.uva.nl/~inda
 */
 /*---------------------------------------------------------------------------
 *  History:
 *  Created: ? ?, 2006
 *---------------------------------------------------------------------------
 *  	This work was carried out in the context of the Virtual Laboratory for
 *  e-Science project (http://www.vl-e.nl/) and of the BioRange program of the
 *  Netherlands Bioinformatics Centre (NBIC, http://www.nbic.nl/). VL-e is 
 *  supported by a BSIK grant from the Dutch Ministry of Education, Culture and
 *  Science (OC&W) and the ICT innovation program of the Ministry of Economic
 *  Affairs (EZ) of the Netherlands. BioRange is supported by a BSIK grant
 *  through the Netherlands Genomics Initiative (NGI).
 ****************************************************************************/
 ****************************************************************************/
