# Supplementary material for: SigWin-detector: a Grid-enabled workflow for discovering enriched windows of genomic features related to DNA sequences
Source: BMC Res Notes. 2008 Aug 8;1:63. doi: 10.1186/1756-0500-1-63 (PMC2533338; doi:10.1186/1756-0500-1-63)
Supplement: Additional file 5 — This tar file contains the source files of the WS-VLAM modules needed to run the SigWin-detector workflow, and some examples. To uncompress use. ▪ tar -xvzf SigWin-VLAM.v1.1.tar.gz (Linux users). ▪ WinZip or a similar tool. [file 1756-0500-1-63-S5.gz › SigWin-VLAM/mymodules/mmFDRThreshold/source/mmFDRThreshold.C]

//****************************************************************************
/** \class mmFDRThreshold mmFDRThreshold
 *  \ingroup ArrayStat
 *  \ingroup SlideWindows
 *  \ingroup SigWin
 *  \brief Computes moving median FDR thresholds for a series of window sizes.
 *
 *  \details 
 *  \parameters
 *  <dl>
 *  	\param{input_datatype,datatype,d}
 *  	    Input arrays data type (same as thresholds datatype).
 *  	Valid data types: 
 *  	    \c i, \c d, \c f.  
 *  	\param{distr_datatype,datatype,d}
 *  	    Data in which to compute the \em probabilities and \em frequencies
 *  	    needed to determine the FDR thresholds. 
 *  	    Valid data types: \c d, \c f.  
 *  	\param{min_window_size,integer,1}
 *  	    Smallest window size. Must be an odd number.
 *  	\param{max_window_size,integer,100000}
 *  	    Approximate largest window size. It will be adjusted.
 *  	\param{step_size,integer,2}
 *  	    Step for incrementing window sizes. Must be even.
 * 	\param{FDR_level,float,0.05} 
 *	    False discovery rate level. A number between 0.0 and 1.0.  
 *  	\param{threshold,string,high} 
 *	    Indicates which FDR threshold to compute: high or low. 
 *  	\param{log_level,log_label,Info} 
 *	    Logs messages with level higher or equal to \em log_level
 *  	\param{test_ports,TestFlag,all} 
 *  	    Selects which ports will 
 *	    send/receive a test header to test number conversion. 
 *  </dl>    
 *
 *  \inputPorts
 *  <dl>
 *  	\port{rank,rank,/Rank} 
 *  	    A succession of Rank data structures containing the input arrays.
 *  </dl>
 *
 *  \outputPorts
 *  <dl>
 *  	\port{sw_parameters,swparameters,/SWParameters} 
 *  	    A succession of SWParameters structures. One for each input array.    *  	\port{sw_data,array,/array} 
 *  	    A succession of vectors containing the computed moving median
 *	    profiles. Starting with the profiles corresponding to the first
 *	    input array (from smaller to largest window size) and ending with  
 *	    the profiles corresponding to the last input array. 
 *  	\port{fdr_threshold, number, /number} 
 *  	    The FDR thresholds corresponding to each window size of each .
 * 
 *  </dl>
 *
 *  \description
 *   	     Computes moving median FDR thresholds of a sucession of input 
 *  	array for series of window sizes.
 *  	\par
 *  	Reads a sucession of Rank structures. Each Rank structure storing 
 *  	a input array. 
 *  	For each input array:
 *  	- Constructs a SWParameters structure using the module parameters 
 *  	and streams it to the \c sw_parameters output port. 
 *  	- For each window size \em S of the sliding window structure, with 
 *  	\em S=\em min_window_size \b to min(\em max_window_size, \em N) \b 
 *  	step \em step_size. Here N is the size of the input array.
 *
 *  	    -# Computes the moving median (mm) profile an streams it to the
 *  	    	\c sw_data output port.
 *  	    -# Determines the normalized frequency count.
 *  	    -# Computes the "expected" moving median probabilities.
 *  	    -# Determines the high (low) mm FDR threshold and streams it to the
 *  	    	\em fdr_threshold output port
 *
 *  \par Notes:
 *  	- The size of the input Rank structures may vary.
 *  	- The data type of the input Rank structure has to be compatible
 *  	with (and will be converted to) the data type specified by the 
 *  	parameter \em input_datatype. 
 *  	Accepted data types: \c i, \c d, \c f. 
 *  	- The output port \em sw_parameters is active only if the corresponding 
 *  	\em write_parameter parameter is set to \c \b yes.
 *
 *<!------------------------------------------------------------------------->
 * \version 1.0 
 * \since Jan 20, 2008:.
 * \author  Marcia A. Inda\n
 *  	   Integrative Bioinformatics Unit, UvA\n
 *         http://staff.science.uva.nl/~inda
 */
 /*---------------------------------------------------------------------------
 *  History:
 *  Created: January 20, 2008 
 *  Based on: MovingMedians, MovinMedianProf, Sample2Freq, FDRThreshold.
 *---------------------------------------------------------------------------
 *  	This work was carried out in the context of the Virtual Laboratory for
 *  e-Science project (http://www.vl-e.nl/) and of the BioRange program of the
 *  Netherlands Bioinformatics Centre (NBIC, http://www.nbic.nl/). VL-e is 
 *  supported by a BSIK grant from the Dutch Ministry of Education, Culture and
 *  Science (OC&W) and the ICT innovation program of the Ministry of Economic
 *  Affairs (EZ) of the Netherlands. BioRange is supported by a BSIK grant
 *  through the Netherlands Genomics Initiative (NGI).
 ****************************************************************************/
#include <vlapp.h>
#include "TestFlags.H"

#include <fstream>
#include <string>

#include "LogManager.H"
#include "Parameter.H"
#include "VecIO.H"
#include "Rank.H"
#include "SlideWindowRankNoStore.H"
#include "SWMedianLogProbNoStore.H"
#include "VarBinHist.H"
#include "FDRAux.H"

#include "TimeLag.H"

using namespace std;

class mmFDRThresholdVL : public VL::VLApplication{
  private:
    VL::vistream  *inStream; 
    VL::vostream  *outStreamParameters; 
    VL::vostream  *outStreamData; 
    VL::vostream  *outStreamThresh; 
    
    //VL parameters
    Parameter<long> minWS;
    Parameter<long> maxWS;
    Parameter<long> stepWS;
    Parameter<char> inputType;
    Parameter<char> computeType;
    Parameter<float> FDRPerc;
    Parameter<string> thresh;//>h,H= high (default), l,L=low
    Parameter<WarnType> logLevel; //>Logging level.
    Parameter<string> testPorts; //> Sets test_header function.
    TestFlags<1,3> flag; 
   

  public:
    mmFDRThresholdVL(int argc , char **argv) : 
	VL::VLApplication(argc, argv), 
	minWS("min_window_size", 1),
	maxWS("max_window_size", 4000),
	stepWS("step_size", 2),
	inputType("input_datatype", 'd'),
	computeType("distr_datatype", 'd'),
	FDRPerc("FDR_level", 0.05),
	thresh("threshold", "high"),
	logLevel("log_level",DEFAULTLOGLEVEL),
	testPorts("test_ports","both"),
	flag("both"){
	Log::open(__func__, logLevel.value);
	flag.set_in_name(1,"rank");
	flag.set_out_name(1,"sw_parameters");
	flag.set_out_name(2,"sw_data");
	flag.set_out_name(3,"fdr_threshold");
        inStream = createDefaultIPort(flag.get_in_name(1));
        outStreamParameters = createDefaultOPort(flag.get_out_name(1));
        outStreamData = createDefaultOPort(flag.get_out_name(2));
        outStreamThresh = createDefaultOPort(flag.get_out_name(3));

    };
    
    virtual ~mmFDRThresholdVL() throw() { 
    	delete outStreamThresh;
    	delete outStreamData;
    	delete outStreamParameters;
	delete inStream;
    	Log::close();
    };


  public:
    template <class T> void read_vectors(void);
    template <class T, class cpT> void compute_FDR(Rank<T>& rankSeq);

  protected:
    virtual int vlmain(int argc, char** argv) throw();
 
  private:
    bool invert;
};

int mmFDRThresholdVL::vlmain(int argc , char **argv) throw() {
    Log::ptag(Info) << "mmFDRThresholdVL::vlmain() is called. " << flush;

    //get parameters
    Log::ptag(Release) << "Parameters:"<<flush;
    GET_PARAMETER(minWS);
    GET_PARAMETER(maxWS);
    GET_PARAMETER(stepWS);
    GET_PARAMETER(inputType);
    GET_PARAMETER(computeType);
    GET_PARAMETER(FDRPerc);
    GET_PARAMETER(thresh);
    invert=((thresh.value[0]=='l')||(thresh.value[0]=='L')? true : false);
    GET_PARAMETER(logLevel);
    Log::set_warn_level(logLevel.value);
    GET_PARAMETER(testPorts);    
    flag.set(testPorts.value);
    LOG_PTAG(Info)<<"Ports to test: "<<flag<<flush;
  
    //read input data
    switch (inputType.value){
    	case 'i':
	    read_vectors<int>();
	    break;
	case 'd':
	    read_vectors<double>();
	    break;
	case 'f':
	    read_vectors<float>();
	    break;
	default:
	    LOG_PTAG(Fatal) << "Parameter " << inputType.name 
		            << " badly defined! " << flush;
	    break;
    }

    Log::ptag(Info) << "mmFDRTheshold::vlmain() is finished. " << flush;
    return 0;
};    

template <class T>    
void mmFDRThresholdVL::read_vectors(void){
    LOG_PTAG(Info) << "Reading ranked arrays from inStream. " << flush;
    test_header(*inStream, flag.get_in_name(1), flag.get_in_flag(1));
    write_test_header(*outStreamParameters, flag.get_out_flag(1));
    write_test_header(*outStreamData, flag.get_out_flag(2));
    write_test_header(*outStreamThresh, flag.get_out_flag(3));
    

    Rank<T> rankSeq;
    long count(0);
    while (rankSeq.read(*inStream)){
	++count;    
    	LOG_PTAG(Info) << "Computing mmFDR thresholds for array number " <<count
	    << flush;
    	switch (inputType.value){
    	    case 'd':
    	    	compute_FDR<T,double>(rankSeq);
	    	break;
	    case 'f':
    	    	compute_FDR<T,float>(rankSeq);
	    	break;
	    default:
	    	LOG_PTAG(Fatal) << "Parameter " << inputType.name 
		            << " badly defined! " << flush;
	    	break;
    	}
    }    
    LOG_PTAG(Info)<< "Total number of input arrays " << count<<flush;  
}
    
template <class T, class cpT>    
void mmFDRThresholdVL::compute_FDR(Rank<T>& rankSeq){
    TimeLag timing;
    
    const long Size(rankSeq.size());
    if (Size < maxWS.value)
    	maxWS.value = Size;

//    vector<T> sortedList(rankSeq.get_sorted()); 
    vector<T> sortedSet(rankSeq.get_sorted_no_duplicates()); 


    LOG_PTAG(Debug)<< "Allocating sliding window data structure ... " << flush;
    LOG_PTAG(Debug) << "Size="<<Size<<" min=" << minWS.value
    	<< " max=" << maxWS.value << " step=" << stepWS.value<<flush;
    SlideWindowRankNoStore<T> mm(Size, minWS.value, maxWS.value, stepWS.value, 
	    rankSeq.description());
    LOG_PTAG(Debug) << mm.definition();

    LOG_PTAG(Debug) << "Streaming parameters ... " << flush;
    mm.write_parameters(*outStreamParameters);     

    LOG_PTAG(Debug) <<"Allocating histogram... " << flush;
    VarBinHist<T,cpT> hist(sortedSet);
    //print_vector(cout, sortedSet,"sortedSet");
     
    LOG_PTAG(Debug)<< "Allocating exact probs structure ... " << flush;
    SWMedianProbOddNoStore<cpT> exact(mm.definition());
   
    LOG_PTAG(Info)<<"Computing and streaming moving medians and thresholds ..."
    	    <<flush;
    timing.start("SWMedCompWrite");
    for (long wSize=mm.wMin(); wSize<=mm.wMax(); wSize+=mm.wStep()){	
    	LOG_PTAG(Debug) << "Computing and streaming moving medians ... "<<flush;
	mm.set_current_window_size(wSize);
    	mm.write_current_medians(*outStreamData, rankSeq);
    	vector<T> mmData(mm.window_content()); 
	//print_vector(cout, mmData,"mmData");
 
   	LOG_PTAG(Debug) << "Computing normalized frequencies ..."<<flush;
	hist.set_from_sample(mmData);
	hist.normalize();
	vector<cpT> freq(hist.frequencies());
	//print_vector(cout, freq,"frequencies");
 
    	LOG_PTAG(Debug) << "Computing exact probabilities ..."<<flush;
	exact.set_current_window_size(wSize);
	vector<cpT> prob(exact.get_current_prob(rankSeq));
	//print_vector(cout, prob, "probs");
    		
	unsigned size = prob.size();
	if (size != freq.size()){
	    LOG_PTAG(Fatal)<< "Sizes of vectors prob (=" << prob.size() 
	    	<<") and freq (=" << freq.size() << ") do no match.";
	    exit(1);
	}
    	//compute thresholds
	long index=threshold_index(freq, prob, invert, FDRPerc.value);

	if ((!invert) && (index==int(size-1)))
	    Log::print(Debug)<<" (maximum) ";
	if ((invert) && (index==0))
	    Log::print(Debug)<<" (minimum) ";
				
	write_struct(*outStreamThresh, sortedSet.at(index));
	outStreamThresh->flush();
			
    }
}

//****************************************************************************
int main(int argc, char *argv[]){

    globus_module_activate(GLOBUS_COMMON_MODULE);
    globus_module_activate(GLOBUS_IO_MODULE);
    try{
        mmFDRThresholdVL app(argc, argv); 
        app.run();
    }
    catch(VL::Exception *e){
        std::cerr << e->what();
        delete e;
    }
    globus_module_deactivate(GLOBUS_IO_MODULE);
    globus_module_deactivate(GLOBUS_COMMON_MODULE);
    return 0;
}    

//end_of_file
