# Supplementary material for: SigWin-detector: a Grid-enabled workflow for discovering enriched windows of genomic features related to DNA sequences
Source: BMC Res Notes. 2008 Aug 8;1:63. doi: 10.1186/1756-0500-1-63 (PMC2533338; doi:10.1186/1756-0500-1-63)
Supplement: Additional file 5 — This tar file contains the source files of the WS-VLAM modules needed to run the SigWin-detector workflow, and some examples. To uncompress use. ▪ tar -xvzf SigWin-VLAM.v1.1.tar.gz (Linux users). ▪ WinZip or a similar tool. [file 1756-0500-1-63-S5.gz › SigWin-VLAM/mymodules/mmFDRThreshold/source/Makefile]

TARGET = mmFDRThreshold
ifdef ${BASEDIR}
include ${BASEDIR}/Makefile.base
else
include ../../Makefile.base
endif

# DO NOT DELETE THIS LINE -- make depend depends on it.

mmFDRThreshold.o: $(INCL)/FDRAux.H
mmFDRThreshold.o: $(INCL)/LogManager.H
mmFDRThreshold.o: $(INCL)/LogDefs.H
mmFDRThreshold.o: $(INCL)/Parameter.H
mmFDRThreshold.o: $(INCL)/TestFlags.H
mmFDRThreshold.o: $(INCL)/VecIO.H
mmFDRThreshold.o: $(INCL)/DataIO.H
mmFDRThreshold.o: $(INCL)/HeaderIO.H
mmFDRThreshold.o: $(INCL)/Parser.H
mmFDRThreshold.o: $(INCL)/Rank.H
mmFDRThreshold.o: $(INCL)/ArrayIO.H
mmFDRThreshold.o: $(INCL)/StringConv.H
mmFDRThreshold.o: $(INCL)/SlideWindowRankNoStore.H
mmFDRThreshold.o: $(INCL)/Marker.H
mmFDRThreshold.o: $(INCL)/SlideWindowNoStore.H
mmFDRThreshold.o: $(INCL)/SlideWindowBaseNoStore.H
mmFDRThreshold.o: $(INCL)/SlideWindowParameters.H
mmFDRThreshold.o: $(INCL)/Serie.H
mmFDRThreshold.o: $(INCL)/TimeLag.H
$(INCL)/LogManager.o: $(INCL)/LogManager.H
$(INCL)/LogManager.o: $(INCL)/LogDefs.H
$(INCL)/HeaderIO.o: $(INCL)/HeaderIO.H
$(INCL)/HeaderIO.o: $(INCL)/LogManager.H
$(INCL)/HeaderIO.o: $(INCL)/LogDefs.H
$(INCL)/HeaderIO.o: $(INCL)/Parser.H
$(INCL)/TimeLag.o: $(INCL)/TimeLag.H
$(INCL)/TimeLag.o: $(INCL)/LogManager.H
$(INCL)/TimeLag.o: $(INCL)/LogDefs.H
