# Supplementary material for: SigWin-detector: a Grid-enabled workflow for discovering enriched windows of genomic features related to DNA sequences
Source: BMC Res Notes. 2008 Aug 8;1:63. doi: 10.1186/1756-0500-1-63 (PMC2533338; doi:10.1186/1756-0500-1-63)
Supplement: Additional file 5 — This tar file contains the source files of the WS-VLAM modules needed to run the SigWin-detector workflow, and some examples. To uncompress use. ▪ tar -xvzf SigWin-VLAM.v1.1.tar.gz (Linux users). ▪ WinZip or a similar tool. [file 1756-0500-1-63-S5.gz › SigWin-VLAM/mymodules/SigWinOnePlot/source/SigWinOnePlot.C]

//****************************************************************************
/** \file SigWinOnePlot.C 
 *  \brief Selects significant windows and create a gnuplot file.  
 */ 
/*---------------------------------------------------------------------------
 * Created: December, 07 2005		Last Update: January 21, 2007
 *---------------------------------------------------------------------------
 * (C) Marcia A. Inda
 ****************************************************************************/

#include <vlapp.h>
#include "TestFlags.H"

#include <fstream>
#include <string>

#include "LogManager.H"
#include "Parameter.H"
#include "VecIO.H"
#include "SlideWindowParameters.H"
#include "serializer.h"
#include "GnuConfig.H"
#include "TimeLag.H"
#include "SigWinAux.H"

static const int MAXPOINTS(1000);
static const int MAXPPSLICE(100);


using namespace std;

class SigWinOnePlotVL : public VL::VLApplication{
  private:
    VL::vistream  *inSWParameters; 
    VL::vistream  *inSWData; 
    VL::vistream  *inFDRThresh; 
    VL::vostream  *outSigWinOnePlot;
    
    //VL parameters
    Parameter<long> minWS;
    Parameter<long> maxWS;
    Parameter<long> stepWS;
    Parameter<char> inputType;
    Parameter<bool> getParameters;
    Parameter<string> fileName;
    Parameter<WarnType> logLevel; //>Logging level.
   

  public:
    SigWinOnePlotVL(int argc , char **argv)
        : 
	VL::VLApplication(argc, argv), 
	minWS("min_window_size", 1),
	maxWS("max_window_size", 20),
	stepWS("step_size", 2),
	inputType("datatype", 'd'),
	getParameters("get_parameters", true),
	fileName("output_file","SigWin"),
	logLevel("log_level",DEFAULTLOGLEVEL){
	Log::open(__func__, logLevel.value);
        inSWParameters = createDefaultIPort("sw_parameters");
        inSWData = createDefaultIPort("sw_data");
        inFDRThresh = createDefaultIPort("fdr_threshold");
        outSigWinOnePlot = createDefaultOPort("sigwins");

    };
    
    virtual ~SigWinOnePlotVL() throw() { 
	LOG_PTAG(Debug) << "deleting outSigWinOnePlot" << flush;
    	delete outSigWinOnePlot;
	LOG_PTAG(Debug) << "deleting inFDRThresh" << flush;
	delete inFDRThresh;
	LOG_PTAG(Debug) << "deleting oinSWData" << flush;
	delete inSWData;
	LOG_PTAG(Debug) << "deleting inSWParameters" << flush;
	delete inSWParameters;
   	Log::close();
     };

  protected:
    virtual int vlmain(int argc, char** argv) throw();
  
  private:
    template <class InType> void compute(void);
    void gnuplot_file(const char* fileName, const char* outFileName, 
    	const SlideWindowParameters& p, const Range<float>& cb);
};

int SigWinOnePlotVL::vlmain(int argc , char **argv) throw() {

    Log::ptag(Info) << "SigWinOnePlotVL::vlmain() is called" << flush;

    //get parameters
    Log::ptag(Release) << "Parameters:"<<flush;
    GET_PARAMETER(getParameters);
    GET_PARAMETER(minWS);
    GET_PARAMETER(maxWS);
    GET_PARAMETER(stepWS);
    GET_PARAMETER(inputType);
    GET_PARAMETER(fileName); 
    GET_PARAMETER(logLevel);
    Log::set_warn_level(logLevel.value);
    
    //compute medians
    switch (inputType.value){
	case 'i':
	    compute<int>();
	    break;
	case 'd':
	    compute<double>();
	    break;
	case 'f':
	    compute<float>();
	    break;
	default:
	    LOG_PTAG(Fatal) << "Parameter " << inputType.name 
		            << " badly defined!" << flush;
	    break;
    }

    Log::ptag(Info) << "SigWinOnePlotVL::vlmain() is finished"  << flush;
    return 0;
};    

   
template <class InType>    
void SigWinOnePlotVL::compute(void){

    test_header(*inSWParameters, "SigWinOnePlotVL::inSWParameters");
    SlideWindowParameters p;
    p.read(*inSWParameters);

    test_header(*inSWData, "SigWinOnePlotVL::inSWData");
    test_header(*inFDRThresh, "SigWinOnePlotVL::inFDRThresh");
    
    LOG_PTAG(Info)<< "Selecting significant windows ..." << flush;
    InType FDRThreshold;
    vector<InType> data;
    long windowSize=p.wMin();
    
    char threshFileName[200];
    sprintf(threshFileName, "%s.thresh.dat", fileName.value.c_str());
    ofstream threshFile(threshFileName);
    if (!threshFile.is_open()){
    	LOG_PTAG(Fatal)<<"Error opening output file "<< threshFileName<<flush; 
	exit(1);
    }   
    Log::ptag(Release) <<"Writing thresholds to file: "<< threshFileName<<flush;     threshFile << "#windowsize\tThreshold "<< endl << flush;

    
    char outFileName[200];
    sprintf(outFileName, "%s.SigWin.dat" ,fileName.value.c_str());
    //sprintf(caux, "%s.%05ld",fileName.value.c_str(), windowSize);
    ofstream outFile(outFileName);
    if (!outFile.is_open()){
    	LOG_PTAG(Fatal)<<"Error opening output file "<< outFileName<<flush; 
	exit(1);
    }   
    Log::ptag(Release) <<"Writing SigWinOnePlot to file: " << outFileName<<flush; 
       
    outFile << "#Window valueus Beyond the Threshold\n"  
	    << "#windowNumber windowSize value" 
	    << endl << flush;
    string descr_data="";
    
    int count=1;
    Range<float> cb("cb",-12345, float(FDRThreshold));
    LOG_PTAG(Debug) << "range " << cb.max << ", " <<cb.min << flush; 
    TimeLag TimeWrite, TimeRead;
    TimeWrite.start("WBTWData");
    TimeWrite.pause("WBTWData");
    TimeRead.start("WBTRead");
    while (read_vector(*inSWData, data, descr_data) && 
    	read_struct(*inFDRThresh, FDRThreshold)){
     	TimeRead.pause("WBTRead");
   	if (long(data.size())!= p.nWindows(windowSize)){
	    LOG_PTAG(Fatal) << "Wrong input data size!\n" <<flush;
	    exit(1);
    	}
    	Log::ptag(Debug) <<"windowsize " << windowSize <<flush; 
	
	threshFile << windowSize << "\t" <<FDRThreshold << endl << flush;

   	TimeWrite.cont("WBTWData");
	
	//Write first and last point for which 
	//  data.at(first)=...=data.at(last)>=FDRThreshold
	double cbmax;
	cbmax = print_SigWinGnuplot3d(outFile, data, FDRThreshold,windowSize);

	//outFile << endl << flush;
    	TimeWrite.pause("WBTWData");
	
	if (cbmax > cb.max) 
	    cb.max = cbmax;
	    
	if ((FDRThreshold < cb.min)||(cb.min==-12345)) 
	    cb.min = FDRThreshold;
	
	data.clear();
    	descr_data="";
	windowSize += p.wStep();
	++count;
      	TimeRead.cont("WBTRead");
    }
    TimeRead.finish("WBTRead");
    TimeWrite.finish("WBTWData");
    TimeWrite.reset();
    
    if (windowSize<=p.wMax()){
    	LOG_PTAG(Error)
	    <<"Number of window sizes processed smaller than expected!";
    }
    threshFile.close();
    outFile.close();
    
    TimeWrite.start("WBTWPlot");
    char plotFileName[200];
    sprintf(plotFileName, "%s.plt", fileName.value.c_str());
    LOG_PTAG(Release) << "Writing gnuplot config file: " << plotFileName<<flush;


    gnuplot_file(plotFileName, outFileName, p, cb);
    LOG_PTAG(Debug) << "range " << cb.max << ", " <<cb.min << flush; 
    TimeWrite.finish("WBTWPlot");
    TimeWrite.reset();

/*
    string command=string("/usr/local/UvA/gnuplot-4.0/bin/gnuplot -persist ") +
     	string(fileName);
    LOG_PTAG(Info)<< "plot command: "<< command <<flush;
    if (system(command.c_str())!=0){
    	LOG_PTAG(Warning)<< "plot command failed"<<flush;
    }
*/
       
    TimeWrite.start("WBTWFile");
    Serializer serializer;
    ifstream inFile(plotFileName);
    if (inFile.is_open()){
    	LOG_PTAG(Info) << "Writing gnuplot config file to outPort."<<flush;
    	*outSigWinOnePlot << serializer << inFile;
	inFile.close();
    }
    else{
    	LOG_PTAG(Fatal) << "Problem opening file " << plotFileName 
	    << " for reading!" <<flush;
    }
    TimeWrite.finish("WBTWFile");
    
}

void SigWinOnePlotVL::gnuplot_file(const char* fileName, const char* outFileName, 
    const SlideWindowParameters& p, const Range<float>& cb){        
    LOG_PTAG(Info) << "Creating gnuplot config file."<<flush;
    
    ofstream plotFile(fileName);
    if (!plotFile.is_open()){
    	LOG_PTAG(Fatal)<<"Error opening gnuplot config file "<<fileName<<flush; 
	exit(1);
    }   
    string saux="Significant Windows \\n";
    saux += fileName;
    GnuConfig::labels(plotFile,saux.c_str(), "window number", 
    	"window size");     
    
    GnuConfig::range(plotFile,cb);
    GnuConfig::triangle(plotFile, outFileName, p.size(), p.wMin(), p.wMax());
    GnuConfig::sRePlot(plotFile, outFileName, "1","2","3");
    
    plotFile.close();
    


}    

//****************************************************************************
int main(int argc, char *argv[]){
    globus_module_activate(GLOBUS_COMMON_MODULE);
    globus_module_activate(GLOBUS_IO_MODULE);
    try{
        SigWinOnePlotVL app(argc, argv); 
        app.run();
    }
    catch(VL::Exception *e)    {
        std::cerr << e->what();
        delete e;
    }
    globus_module_deactivate(GLOBUS_IO_MODULE);
    globus_module_deactivate(GLOBUS_COMMON_MODULE);
    return 0;
}    

//end_of_file
