# Supplementary material for: SigWin-detector: a Grid-enabled workflow for discovering enriched windows of genomic features related to DNA sequences
Source: BMC Res Notes. 2008 Aug 8;1:63. doi: 10.1186/1756-0500-1-63 (PMC2533338; doi:10.1186/1756-0500-1-63)
Supplement: Additional file 5 — This tar file contains the source files of the WS-VLAM modules needed to run the SigWin-detector workflow, and some examples. To uncompress use. ▪ tar -xvzf SigWin-VLAM.v1.1.tar.gz (Linux users). ▪ WinZip or a similar tool. [file 1756-0500-1-63-S5.gz › SigWin-VLAM/mymodules/SigWinOnePlot/source/Makefile]

TARGET = SigWinOnePlot
INCL = ${MYVLAM_HOME}/modules/include
MYSOURCES = ${INCL}/GnuConfig.C 

ifdef ${BASEDIR}
include ${BASEDIR}/Makefile.base
else
include ../../Makefile.base
endif

# DO NOT DELETE THIS LINE -- make depend depends on it.

SigWinOnePlot.o: ${INCL}/SigWinAux.H
SigWinOnePlot.o: ${INCL}/LogManager.H
SigWinOnePlot.o: ${INCL}/LogDefs.H
SigWinOnePlot.o: ${INCL}/Parameter.H
SigWinOnePlot.o: ${INCL}/VecIO.H
SigWinOnePlot.o: ${INCL}/DataIO.H
SigWinOnePlot.o: ${INCL}/HeaderIO.H
SigWinOnePlot.o: ${INCL}/Parser.H
SigWinOnePlot.o: ${INCL}/SlideWindowParameters.H
SigWinOnePlot.o: ${INCL}/Serie.H
SigWinOnePlot.o: ${INCL}/GnuConfig.H
SigWinOnePlot.o: ${INCL}/TimeLag.H
${INCL}/LogManager.o: ${INCL}/LogManager.H
${INCL}/LogManager.o: ${INCL}/LogDefs.H
${INCL}/HeaderIO.o: ${INCL}/HeaderIO.H
${INCL}/HeaderIO.o: ${INCL}/LogManager.H
${INCL}/HeaderIO.o: ${INCL}/LogDefs.H
${INCL}/HeaderIO.o: ${INCL}/Parser.H
${INCL}/TimeLag.o: ${INCL}/TimeLag.H
${INCL}/TimeLag.o: ${INCL}/LogManager.H
${INCL}/TimeLag.o: ${INCL}/LogDefs.H
$(INCL)/GnuConfig.o: $(INCL)/GnuConfig.H
$(INCL)/GnuConfig.o: $(INCL)/LogManager.H
