# Supplementary material for: SigWin-detector: a Grid-enabled workflow for discovering enriched windows of genomic features related to DNA sequences
Source: BMC Res Notes. 2008 Aug 8;1:63. doi: 10.1186/1756-0500-1-63 (PMC2533338; doi:10.1186/1756-0500-1-63)
Supplement: Additional file 5 — This tar file contains the source files of the WS-VLAM modules needed to run the SigWin-detector workflow, and some examples. To uncompress use. ▪ tar -xvzf SigWin-VLAM.v1.1.tar.gz (Linux users). ▪ WinZip or a similar tool. [file 1756-0500-1-63-S5.gz › SigWin-VLAM/mymodules/SigWinPlotMap/source/SigWinPlotMap.C]

//****************************************************************************
/** \file SigWinPlotMap.C 
 *  \brief Select Window values Beyond the fdr Threshold (SigWinPlotMap).  
 */ 
/*---------------------------------------------------------------------------
 * Created: January 15, 2007		Last Update: January 21, 2007
 *---------------------------------------------------------------------------
 * (C) Marcia A. Inda
 ****************************************************************************/

#include <vlapp.h>
#include "TestFlags.H"

#include <fstream>
#include <string>
#include <cmath>

#include "LogManager.H"
#include "Parameter.H"
#include "VecIO.H"
#include "SlideWindowParameters.H"
#include "serializer.h"
#include "GnuConfig.H"
#include "Shape.H"

typedef vector<SlideWindowParameters>::iterator swpiter;

using namespace std;
using namespace GnuConfig;


class SigWinPlotMapVL : public VL::VLApplication{
  private:
    VL::vistream  *inSWParameters; 
    VL::vistream  *inDataFiles; 
    VL::vostream  *outPlotFile;
    
    //VL parameters
    Parameter<double> factor; //>separation between graphs factor
    Parameter<double> ratiolc; //>~aspect ratio between nlines and ncols
    Parameter<bool> triangBorder; //>triangular border? yes / no
    Parameter<WarnType> logLevel; //>Logging level.
    string defaultName;
    
  public:
    SigWinPlotMapVL(int argc , char **argv): 
	VL::VLApplication(argc, argv),
	factor("separation",0.2),
	ratiolc("ratio", 1.0),
	triangBorder("full_border",false),
	logLevel("log_level",DEFAULTLOGLEVEL),
	defaultName("SigWin"){
	Log::open(__func__,logLevel.value);
        inSWParameters = createDefaultIPort("sw_parameters");
        inDataFiles = createDefaultIPort("data_file_names");
        outPlotFile = createDefaultOPort("gnuplot_file");
    };
    
    virtual ~SigWinPlotMapVL() throw() { 
    	delete outPlotFile;
    	delete inDataFiles;
	delete inSWParameters;
    	Log::close();
    };

  protected:
    virtual int vlmain(int argc, char** argv) throw();

  private:
    string create_plot_file();
    double multInOnePlot_config(void);

    //auxiliary variables	
    vector<SlideWindowParameters> p;
    vector<string> dataFileName;
    vector<Shape<4,3,double> > border;
    vector<Point<3,double> > origin;

    int max_size(const SlideWindowParameters& P) const{
    	return (triangBorder.value? P.size() : P.max_nWindows());
    }

};

int SigWinPlotMapVL::vlmain(int argc , char **argv) throw() {
    //get parameters
    LOG_PTAG(Release)<< "Parameters:"<<flush;
    GET_PARAMETER(factor);
    GET_PARAMETER(ratiolc);
    GET_PARAMETER(triangBorder);
    GET_PARAMETER(logLevel);
    Log::set_warn_level(logLevel.value);

    //------------------------------------------------------------
    test_header(*inSWParameters, "SigWinPlotMapVL::inSWParameters");
    SlideWindowParameters par_aux;
    while (par_aux.read(*inSWParameters)){
	p.push_back(par_aux);
    }

    //------------------------------------------------------------
    test_header(*inDataFiles, "SigWinPlotMapVL::inDataFiles");
    string straux;
    while (*inDataFiles >> straux)
    	dataFileName.push_back(straux); 

    
    //-----------------------------------------------------------
    LOG_PTAG(Release) << "Creating gnuplot config file... "<<flush;
    string plotFileName = create_plot_file();
    Log::print(Info) << " OK." << flush;
   
   
    //-----------------------------------------------------------
    LOG_PTAG(Info) << "Streaming plot file."<<flush;   
    Serializer serializer;
    ifstream inFile(plotFileName.c_str());
    if (inFile.is_open()){
    	LOG_PTAG(Release) << "Writing gnuplot config file to outPort. "<<flush;
    	*outPlotFile << serializer << inFile;
	inFile.close();
    }
    else{
    	LOG_PTAG(Fatal) << "Problem opening file " << plotFileName 
	    << " for reading. " <<flush;
    }
    Log::print(Info) << " OK." << flush;

    return 0;
};    
    

//****************************************************************************
string SigWinPlotMapVL::create_plot_file(void){
    double xSize = multInOnePlot_config();

    string mainName=p.at(0).description();
    string::size_type size=mainName.find_last_of(":");
    if ((mainName=="")||(size==0)) 
    	mainName=defaultName;
    else 
    	mainName.resize(size);
    if (size!=string::npos) 
    	++size;
	
    string borderFileName= mainName + ".borders";
    LOG_PTAG(Info) << "Creating " << borderFileName<<flush;
    ofstream borderFile(borderFileName.c_str());
    if (!borderFile.is_open()){
    	LOG_PTAG(Fatal)<<"Error opening borders file "<<borderFileName
	    <<endl<<flush; 
	exit(1);
    }       
    LOG_PTAG(Debug)<<"psize="<<int(p.size())<<flush;

    for (int i=0; i<int(p.size()); ++i){
    	LOG_PTAG(Debug)<<"Processing set " << i <<flush;
	    
    	Log::print(Detail)<<" borders"<<flush;
    	Shape<4,3,double> baux;//borders are limited by wMin and wMax
	long wMin = p.at(i).wMin();
	long wMax = p.at(i).wMax(); 
    	if (triangBorder.value){
	    baux.vertex[0].set(1, 1, 0);
    	    baux.vertex[1].set(p.at(i).size(), 1, 0);
    	    baux.vertex[2].set(p.at(i).size()/2.0,p.at(i).size(),0);
    	    baux.vertex[3].set(p.at(i).size()/2.0,p.at(i).size(),0);
    	}
	else{
	    baux.vertex[0].set(p.at(i).first(wMin), wMin, 0);
    	    baux.vertex[1].set(p.at(i).last(wMin),  wMin, 0);
    	    baux.vertex[2].set(p.at(i).last(wMax),  wMax, 0);
    	    baux.vertex[3].set(p.at(i).first(wMax), wMax, 0);
    	}
		 
	LOG_PTAG(Detail)<< i << " origin=" << origin.at(i);
	LOG_PTAG(Detail)<< i << " border=" << baux;
	border.push_back(baux);		
	baux += origin.at(i);//translate border
	LOG_PTAG(Detail)<< i << " btrans=" << baux;
    
	borderFile << "#borders for set "<< i<<endl<<flush;
	
	baux.gnuplot(borderFile);
	borderFile << endl << endl;
	
    }
    
    borderFile.close();   

    //open plot file
    string plotFileName = mainName + ".plt";
    LOG_PTAG(Release)<<"Writing "<< plotFileName <<flush;
    ofstream plotFile(plotFileName.c_str());
    if (!plotFile.is_open()){
    	LOG_PTAG(Fatal)<<"Error opening gnuplot config file " << plotFileName
	    <<endl<<flush; 
	exit(1);
    }       
    
    //print plot file
    plotFile << "#ploting significant windows for sub regions\n";
    plotFile << "reset" << endl;
    plotFile << "set term x11 title \"" << plotFileName 
    	     <<"\" enhanced font \"arial,5\"" << endl;
    plotFile << "set view map" << endl;
    plotFile << "unset key\n"; 
//    plotFile << "set view 0,0,1,1\n";
    plotFile << "set size 1.1,1.1"<< endl;
    plotFile << "set origin -0.1, -0.1" << endl;
    plotFile << "set title \"" << mainName << " significant windows \"" << endl;
    plotFile << "unset xlabel\n";
    plotFile << "unset ylabel\n";
    plotFile << "unset zlabel\n";
    plotFile << "unset xtics\n";
    plotFile << "unset ytics\n";
    plotFile << "unset ztics\n";
    plotFile << "unset border\n";
    plotFile << "set colorbox user size 0.02, 0.6\n";
        
    //plotFile << "unset colorbox\n";

 
    plotFile << "\n#Ploting borders " << endl;
    plotFile << "splot \"" << borderFileName <<"\" with l lt -1 notitle\n";
    
    for (int i=0; i<int(p.size()); ++i){
    	LOG_PTAG(Debug) << "set " << i << " data "<< flush;
    	plotFile << "\n#Ploting subwindow: "<< i << endl;
	char xaux[20], yaux[20];
	
    	Point<3,double>::set_separator(", ");
	Shape<4,3,double> btrans(border.at(i)+ origin.at(i));//translate border

	plotFile<<"set label  \""<< p.at(i).get_description().substr(size)
	    	<< "\" at " << p.at(i).size()/2+origin.at(i).coord[x] << ", " 
		<< btrans.vertex[0].coord[y]
		<< ", 0 center point pt 0 offset 0,-8\n";

	int offset(xSize*0.05< p.at(i).max_nWindows()?1:-1);
	plotFile<<"set label  \"" << border.at(i).vertex[0].coord[x] << "\" at "
	    	<< btrans.vertex[0]<< " center point pt 0 offset "
		<<offset<<",-3\n";

	offset=(xSize*0.05< p.at(i).max_nWindows()?1:5);
	plotFile<<"set label  \"" << border.at(i).vertex[1].coord[x] << "\" at "
	    	<< btrans.vertex[1] 
		<< " right point pt 0 offset "<<offset<<",-3\n";

	long wMin = p.at(i).wMin();
	Point<3,double> paux(p.at(i).first(wMin), wMin, 0);
	paux += origin.at(i);
    	
	plotFile<<"set label  \"" << wMin << "\" at " << paux
		<< " right point pt 0 offset 0,+2 \n";

	long wMax = p.at(i).wMax(); 
	paux.set(p.at(i).first(wMax), wMax, 0);
	paux += origin.at(i);
	int diff(wMax-p.at(i).wMin());
	offset =(((xSize*0.05<diff)||(diff==0))?2:6);
	LOG_PTAG(Detail)<< "xsize*0,05="<<xSize*0.05<<" diff="
	    << wMax << "-" << p.at(i).wMin()<<"=" <<wMax-p.at(i).wMin();
	plotFile<<"set label  \""<< wMax << "\" at " << paux
		<<" right point pt 0 offset 0,"<<offset<<endl;
    	Point<3,double>::reset_separator();

	sprintf(xaux,"($1+%f)",origin.at(i).coord[x]); 
	sprintf(yaux,"($2+%f)",origin.at(i).coord[y]); 
	for (unsigned j=0; j<dataFileName.size(); ++j){
	    plotFile << "replot \"" << dataFileName.at(j) << "\" "
	             << "index " << i <<" "
	             << "using ($1+" << origin.at(i).coord[x] << ")"
		     <<     ": ($2+" << origin.at(i).coord[y] << ") : 3 " 
		     << "with linespoints pt 0 palette notitle\n" << flush;
	}
    }
    
    plotFile.close();
    return plotFileName;

//    string command=string("gnuplot -persist ") + string(plotFileName);
//    LOG_PTAG(Info)<< "plot command: "<< command <<endl<<flush;
//    if (system(command.c_str())!=0){
//    	LOG_PTAG(Fatal)<< "plot command failed\n"<<flush;
//	exit(1);
//    }
    
}

//****************************************************************************
///Computes the position of each subgraph according with the data in p
double SigWinPlotMapVL::multInOnePlot_config(){ 
    origin.resize(p.size(),Point<3,double>(0,0,0));
    LOG_PTAG(Debug) << origin.at(0);
    
    double faux = sqrt(ratiolc.value*p.size());//solve: size=nLines*nCols; 
    	    	    	    	    	      //       nLines/nCols = ratiolc;
    int nLines(int(faux+0.5));//round nLines
    LOG_PTAG(Debug) << " faux =" << faux;
    if (nLines == 0)
    	nLines =1;
    LOG_PTAG(Debug)<< "nLines =" << nLines << ", nGraphs " << p.size() <<" ";
    
    double nCols(p.size()/double(nLines));
    
    int totalXsize(0);//total size of x dimension 
    for (unsigned i=0; i<p.size(); ++i)
    	totalXsize += max_size(p.at(i));
    	
    double idealXsize(double(totalXsize)/nLines);//ideal x size per line
    LOG_PTAG(Debug)<< "total nElem=" << totalXsize 
                   << ", ideal nElem/line=" << idealXsize;
		   
    double dist=factor.value*idealXsize;//distance between two graphs
    if (nCols>1)
    	dist /= (nCols-1);
    Log::print(Detail)<< ", dist=" << dist;
    
    idealXsize+=dist*(nCols-1);//add space between graphs
    Log::print(Detail)<< "corercted idealXsize" << idealXsize;
    
    vector<int> firstGraph(nLines+2);//first graph of each line (starts at 1)
    vector<int> nGraphs(nLines+1);   //number oo graphs per line (starts at 1)
    vector<int> height(nLines+1);  //height of each line (starts at 1)
    vector<double> lineSize(nLines+1); //size of each line (starts at 1)
    int totalHeight(0);
   
    int line(1); //line counter
    unsigned end = 0; //last graph in line
    unsigned start = 0; //first gragh in line
    double sumXsize = 0; //current cumulative x size of line 
    double sumLastLine = 0; // x size of last line
    double maxLineSize(0);
    while ((line <= nLines)&&(end<p.size())){ //proccess all graphs
    	double lastSum = sumXsize;//needed in case we decrease end
    	sumXsize += max_size(p.at(end));
	if (start!=end)//add distance between graphs
	    sumXsize += dist;

	double cummIdealXsize = line*idealXsize;	    
	LOG_PTAG(Detail) << "x size of graph " << end << "=" 
	    	    	 << p.at(end).max_nWindows() << " sum+d=" << sumXsize 
			 << " max+d=" << cummIdealXsize<<" ";
	Log::print(Detail)<< " diff=" << sumXsize-cummIdealXsize; 
	if ((sumXsize >= cummIdealXsize)||(end==p.size()-1)){
	    //ideal nr of elems in line is reached
	    LOG_PTAG(Debug)<<"Proccessing line " << line <<": " ;
	    
	    //number of graphs in line is chosen by minimizing the difference
	    //between ideal line size and actual line size 
	    if ( (cummIdealXsize-lastSum) < (sumXsize-cummIdealXsize) ){
	    	if(end!=0){
		    sumXsize = lastSum; //line ends at last graph 
		    --end;
		}
	    }
	    firstGraph.at(line)=start;
	    nGraphs.at(line)=end-start+1;
	    lineSize.at(line) = sumXsize-sumLastLine;
	    if (maxLineSize<lineSize.at(line))
	    	maxLineSize = lineSize.at(line);
	    LOG_PTAG(Debug)<< " lisnesize=" << lineSize.at(line)<< " graphs=" 
	    	    	    <<start <<" to " << end << " ("<< end-start+1<<") ";
	    LOG_PTAG(Debug)<<"Computing x origin of graphs in line " << line 
	    	    	    << flush; 
	    double xSize = 0;
	    for (unsigned i=start; i<=end; ++i){
		origin.at(i).coord[x] = xSize;
		xSize += max_size(p.at(i))+dist;
		int heig(triangBorder.value? p.at(i).size() : 	
		    	    	    	     p.at(i).range_nWindows());
		if (height.at(line)<heig)
		    height.at(line) = heig;
    	    }
	    totalHeight += height.at(line);
    	    Log::print(Detail)<<" height="<< height.at(line);
    	    Log::print(Detail)<<" total height="<< totalHeight;
    	    Log::print(Detail)<<" firstGraph="<< firstGraph.at(line);
	    ++line;
	    start=end+1;
	    sumLastLine = sumXsize;
	    Log::print(Debug)<< "... OK"<<flush;
	}
	++end;    
    }
    
    
    
    
    //compute y origin and adds space between graphs 
    firstGraph.at(nLines+1)=p.size();//ending marker
    double yOrigin(totalHeight+nLines*dist*nLines);
    for (int i=1; i<=nLines; ++i){
    	LOG_PTAG(Debug) << "line="<< i << " yorigin=" <<yOrigin; 
    	Log::print(Debug)<<" dist="<<nLines*dist<<" height=" <<height.at(i);
	yOrigin -= (height.at(i)+dist*nLines);
	LOG_PTAG(Debug)<<"first=" <<firstGraph.at(i)<<" last=" 
	    	    	<<firstGraph.at(i+1)-1<<flush;
	double dx=(maxLineSize-lineSize.at(i))/double(nGraphs.at(i)+1);
	for (int j=firstGraph.at(i), j0=1; j<firstGraph.at(i+1); ++j, ++j0){
	    origin.at(j).coord[y]=yOrigin; 
	    origin.at(j).coord[x]+=j0*dx;
	    LOG_PTAG(Debug) <<"yorigin("<< j << ")=" <<origin.at(j).coord[y] ;
    	}
    }    

    
    LOG_PTAG(Debug)<<"line=" << line << "(" << nLines << ") end=" << end 
    	<< "(" << p.size() << ")"<<flush; 
    return maxLineSize;
}    		    

    
//****************************************************************************
int main(int argc, char *argv[]){
    globus_module_activate(GLOBUS_COMMON_MODULE);
    globus_module_activate(GLOBUS_IO_MODULE);
    try    {
        SigWinPlotMapVL app(argc, argv); 
        app.run();
    }
    catch(VL::Exception *e)    {
        std::cerr << e->what();
        delete e;
    }
    globus_module_deactivate(GLOBUS_IO_MODULE);
    globus_module_deactivate(GLOBUS_COMMON_MODULE);
    return 0;
}    

//end_of_file
