# Supplementary material for: SigWin-detector: a Grid-enabled workflow for discovering enriched windows of genomic features related to DNA sequences
Source: BMC Res Notes. 2008 Aug 8;1:63. doi: 10.1186/1756-0500-1-63 (PMC2533338; doi:10.1186/1756-0500-1-63)
Supplement: Additional file 5 — This tar file contains the source files of the WS-VLAM modules needed to run the SigWin-detector workflow, and some examples. To uncompress use. ▪ tar -xvzf SigWin-VLAM.v1.1.tar.gz (Linux users). ▪ WinZip or a similar tool. [file 1756-0500-1-63-S5.gz › SigWin-VLAM/mymodules/Read3Columns/source/Read3Columns.C]

//****************************************************************************
/** 
 *  \class Read3Columns Read3Columns
 *  \ingroup Arrays IO
 *  \brief Reads a three columns from a file and streams them separately.
 *
 *  \details
 *  \parameters
 *  <dl>
 *	\param{file_name,string,from_port} 
 *  	    Name of the (local) input file. 
 *  	    If <tt> file_name = \b from_port</tt>, then the module reads the 
 *  	    \c File from the \em input_file port .\n
 *  	\param{columns,string,1 2 3}
 *  	    A space sperarated list with the numbers or descriptions 
 *  	    of the columns that will be read. \n
 *  	    For example:
 *  	    \verbatim
    	    1 2 3
  	    name value1 value2
   	    1 name 3 \endverbatim
 *  	\param{datatypes,string,d d d}
 *  	    A space sperarated list with the data types of values in each
 *  	    column. Valid data types: 
 *  	    \c i, \c d, \c f, \c s (=string without spaces).  
 *  	\param{file_descr,string}
 *  	    String to match the tag 'descr' of the input file header. 
 *  	    May be omitted.
 *  	\param{log_level,log_label,Info} 
 *	    Logs messages with level higher or equal to \em log_level
 *  	\param{test_ports,TestFlag,all} 
 *  	    Selects which ports will 
 *	    send/receive a test header to test number conversion. 
 *  	     
 *  </dl>    
 *
 *  \inputPorts
 *  <dl>
 *  	\port{input_file,file,/file} 
 *	    The input file. 
 *   	    (Only used if parameter \em file_name = \c from_port.)
 *  </dl>
 *
 *  \outputPorts
 *  <dl>
 *  	\port{sequence1,array,/array} 
 *  	    An \refc{array,/array} containg the first column in the list.
 *  	\port{sequence2,array,/array} 
 *  	    An \refc{array,/array} containg the second column in the list.
 *  	\port{sequence3,array,/array} 
 *  	    An \refc{array,/array} containg the thrid column in the list.
 *  </dl>
 *
 *  \description
 *  	Reads up to four columns from the input file and streams it 
 *  	(as an \refc{array,/array}) to the output ports.	
 *  \par
 *  	If  the parameter \em file_name = \c from_port, then the module reads
 *  	the file from the \em input_file port, othewise it reads the local 
 *  	file \em file_name.
 *  \par
 *  	Assumes that the input file is a space-delimited file with (at least)
 *  \em n_columns columns. 
 *  A two-line header must precede the data (\ref input_file_example
 * "input file example").
 *
 *  \b Notes:
 *  	- The values of each column will be converted to the data type 
 *  	    by the parameters \em datatypes.
 *  	- Accepts only one input file.
 *
 *
 *  \anchor input_file_example \par Input file example: 
 *  \include input3.dat 
 *  The tags \c size=, \c ncols=, and \c descr= may be omitted.
 *
 *
 *<!------------------------------------------------------------------------->
 * \version 1.0 
 * \since October 12, 2007.
 * \author  Marcia A. Inda\n
 *  	   Integrative Bioinformatics Unit, UvA\n
 *         http://staff.science.uva.nl/~inda
 */
/*---------------------------------------------------------------------------
 * Created: October 12, 2007.
 *---------------------------------------------------------------------------
 *  	This work was carried out in the context of the Virtual Laboratory for
 *  e-Science project (http://www.vl-e.nl/) and of the BioRange program of the
 *  Netherlands Bioinformatics Centre (NBIC, http://www.nbic.nl/). VL-e is 
 *  supported by a BSIK grant from the Dutch Ministry of Education, Culture and
 *  Science (OC&W) and the ICT innovation program of the Ministry of Economic
 *  Affairs (EZ) of the Netherlands. BioRange is supported by a BSIK grant
 *  through the Netherlands Genomics Initiative (NGI).
 ****************************************************************************/

#include <vlapp.h>
#include "TestFlags.H"

#include <fstream>
#include <string>
#include "LogManager.H"
#include "Parameter.H"
#include "VecIO.H"

#ifdef CBD
#include <vlecbd.h>
#include <vlecbdfile.h>
#endif

using namespace std;

class Read3ColumnsVL : public VL::VLApplication{
  private:
    VL::vistream  *inStream; //> file name.
    VL::vostream  *outStream[3]; //> VLAM output ports.

    //VLAM parameters
    Parameter<string> inFileName; //>Name of input file.
    Parameter<vector<string> > columns;  //>Column
    Parameter<vector<string> > inputTypes;  //>i=int, d=double, f=float.
    Parameter<string> descr;  //>File description.
    Parameter<WarnType> logLevel; //>Logging level.
    Parameter<string> testPorts; //> Sets test_header function.
    TestFlags<1,3> flag;

  public:
    Read3ColumnsVL(int argc , char **argv): 
	VL::VLApplication(argc, argv), 
 	inFileName("file_name","from_port"),
    	columns("columns"),
	inputTypes("datatypes"),
    	descr("file_descr",""),
	logLevel("log_level",DEFAULTLOGLEVEL),
	testPorts("test_ports","output"),
	flag("output"){
	Log::open(__func__,logLevel.value);
	flag.set_in_name(1,"input_file");
        inStream = createDefaultIPort(flag.get_in_name(1));
	for (int i=0; i<3; ++i){
    	    std::ostringstream s;
	    s << i+1;	    
	    string name = "sequence"+s.str(); 
            outStream[i] = createDefaultOPort(name);
	    flag.set_out_name(i+1,name);
	}
    };
    
    virtual ~Read3ColumnsVL() throw() {
    	Log::close(); 
 	for (int i=2; i>=0; --i) 
	    delete outStream[i];
    	delete inStream;	    
    }

  protected:
    virtual int vlmain(int argc, char** argv) throw();

  private:
    template <class T> void select2(istream& inFile);
    template <class T, class U> void select3(istream& inFile);
    template <class T, class U, class V> void stream_columns(istream& inFile);
};


int Read3ColumnsVL::vlmain(int argc , char **argv) throw() {
    Log::ptag(Info) << "Read3ColumnsVL::vlmain() is called. " << flush;

    //get parameters
    Log::ptag(Release) << "Parameters:"<<flush;
    GET_PARAMETER(inFileName);
    GET_PARAMETER(columns);
    GET_PARAMETER(inputTypes);
    GET_PARAMETER(descr);
    GET_PARAMETER(logLevel);
    Log::set_warn_level(logLevel.value);
    GET_PARAMETER(testPorts);
    flag.set(testPorts.value);
    LOG_PTAG(Info)<<"Ports to test: "<<flag<<flush;

    if (columns.value.size()!=3){
    	LOG_PTAG(Fatal) << "Parameter " << columns.name 
	    << " must contain exactly 3 column names or column numbers"
	    << " separated by blanc spaces." << flush;
	exit(2);
    }
    if (inputTypes.value.size()!=3){
    	LOG_PTAG(Fatal) << "Parameter " << inputTypes.name 
	    << " must contain exactly 3 data types"
	    << " separated by blanc spaces." << flush;
	exit(2);
    }
    
    //select input file
    std::fstream *inFile;
#ifdef CBD
    if (inFileName.value=="from_port"){
    	Log::ptag(Info) << "Reading file from port input_file"<<flush;     
    	CBD mycbd;
	CBDFile *file = NULL;
	mycbd.read(*inStream);
	mycbd.assignObject(file);
	inFile = &file->getLocalFile();
    	Log::ptag(Debug) << "OK inFile = &file->getLocalFile();"<<flush;     
    }
    else{
#endif
    	Log::ptag(Info) << "Reading (local) file name from parameter"<<flush;   
    	inFile = new fstream(inFileName.value.c_str(), ios::in);
    	Log::ptag(Info) << "Reading vector from file " << inFileName.value << 
	    flush;
#ifdef CBD
    }
#endif

    
    // read input file and transfer contents to outStream
    if (inFile->is_open()){
	switch (inputTypes.value.at(0)[0]){
	    case 'i':
	    	LOG_PTAG(Debug) << "Writing integer vector! " <<flush;
		select2<int>(*inFile);
		break;
	    case 'd':
	    	select2<double>(*inFile);
		break;
	    case 'f':
	    	select2<float>(*inFile);
		break;
	    case 's':
	    	select2<string>(*inFile);
		break;
	    default:
	    	LOG_PTAG(Fatal) << "Parameter " << inputTypes.name 
		                << " badly defined! " << flush;
		break;
    	}
    	inFile->close();
    }
    else{
    	LOG_PTAG(Fatal) << "Error opening file " << inFileName.value 
	                << " to read. " << flush;
    }	    
    
    Log::print(Info) << "\nRead3ColumnsVL::vlmain() is finished. " << std::flush;
    return 0;
};    

template <class T>
void Read3ColumnsVL::select2(istream& inFile){
    switch (inputTypes.value.at(1)[0]){
    	case 'i':
	    LOG_PTAG(Debug) << "Writing integer vector! " <<flush;
	    select3<T, int>(inFile);
	    break;
	case 'd':
	    select3<T, double>(inFile);
	    break;
	case 'f':
	    select3<T, float>(inFile);
	    break;
	case 's':
	    select3<T, string>(inFile);
	    break;
	default:
	    LOG_PTAG(Fatal) << "Parameter " << inputTypes.name 
		                << " badly defined! " << flush;
	    break;
    }
}    

template <class T, class U>
void Read3ColumnsVL::select3(istream& inFile){
    switch (inputTypes.value.at(2)[0]){
    	case 'i':
	    LOG_PTAG(Debug) << "Writing integer vector! " <<flush;
	    stream_columns<T, U, int>(inFile);
	    break;
	case 'd':
	    stream_columns<T, U, double>(inFile);
	    break;
	case 'f':
	    stream_columns<T, U, float>(inFile);
	    break;
	case 's':
	    stream_columns<T, U, string>(inFile);
	    break;
	default:
	    LOG_PTAG(Fatal) << "Parameter " << inputTypes.name 
		                << " badly defined! " << flush;
	    break;
    }
}    

template <class T, class U, class V>
void Read3ColumnsVL::stream_columns(istream& inFile){
    vector<T> vec1;
    vector<U> vec2;
    vector<V> vec3;
    
    vector<Header::info> cInfo;

    LOG_PTAG(Debug) << "convert to Header::info" << flush;
    for (int i=0; i<3; i++){
    	Header::info aux(columns.value.at(i));
	cInfo.push_back(aux);
    }
    
    LOG_PTAG(Debug) << "scan columns" << flush;
    if (scan_columns<T,U,V>(inFile, descr.value, cInfo, vec1,vec2, vec3)){
    	for (int i=0; i<3; ++i)
    	    write_test_header(*outStream[i], flag.get_out_flag(i+1));	
    	write_vector(*outStream[0], vec1, descr.value +":"+ cInfo.at(0).label);
    	write_vector(*outStream[1], vec2, descr.value +":"+ cInfo.at(1).label);
    	write_vector(*outStream[2], vec3, descr.value +":"+ cInfo.at(2).label);
    }
    else{
    	LOG_PTAG(Fatal)<<"Error reading column.\n"<<flush;
	exit(1);
    }
} 

  
int main(int argc, char *argv[]){
    globus_module_activate(GLOBUS_COMMON_MODULE);
    globus_module_activate(GLOBUS_IO_MODULE);
    try{
        Read3ColumnsVL reader(argc, argv); 
        reader.run();
    }
    catch(VL::Exception *e){
        std::cerr << e->what();
        delete e;
    }
    globus_module_deactivate(GLOBUS_IO_MODULE);
    globus_module_deactivate(GLOBUS_COMMON_MODULE);
    return 0;
}    
//end_of_file
