# Supplementary material for: SigWin-detector: a Grid-enabled workflow for discovering enriched windows of genomic features related to DNA sequences
Source: BMC Res Notes. 2008 Aug 8;1:63. doi: 10.1186/1756-0500-1-63 (PMC2533338; doi:10.1186/1756-0500-1-63)
Supplement: Additional file 5 — This tar file contains the source files of the WS-VLAM modules needed to run the SigWin-detector workflow, and some examples. To uncompress use. ▪ tar -xvzf SigWin-VLAM.v1.1.tar.gz (Linux users). ▪ WinZip or a similar tool. [file 1756-0500-1-63-S5.gz › SigWin-VLAM/mymodules/Makefile]

#main makefile for constructing modules 
BASEDIR = .
export BASEDIR

MODULES = \
	mmFDRThreshold \
	Conv2Fix \
	FDRThreshold \
	Joiner\
	MovingMedians\
	MovingMedianProb\
	Rank \
	Sample2Freq \
	SWParam2Port \
	StringJoiner \
	String2Port \
	MultiPlotGrace \
	SigWinOnePlot \
	SigWinPlot2d \
	SigWinPlotMap \
	SigWinPlotGrace \
	SeqSplitter \
	ColumnReader \
	Read3Columns \
	Read2Columns \
	SeqReader \
	SeqWriter \
	SigWinSelect \
	SWSplitter \
	SWMedian \
	SWMedianProb \
     

all: $(MODULES) 
	
install: 
	@for subdir in $(MODULES); do \
 	  echo "installing module $$subdir"; \
	  cd $(BASEDIR)/$$subdir/source && $(MAKE) install; \
	done
	
clean: 
	@for subdir in $(MODULES); do \
 	  echo "installing module $$subdir"; \
	  cd $(BASEDIR)/$$subdir/source && $(MAKE) clean; \
	done

# what are the source dependencies
depend: 
	@for subdir in $(MODULES); do \
 	  echo "installing module $$subdir"; \
	  cd $(BASEDIR)/$$subdir/source && $(MAKE) depend; \
	done

	
.PHONY: $(MODULES)

%.mod:
	cd $(BASEDIR)/$(*F)/source && $(MAKE)	

%.inst:
	cd $(BASEDIR)/$(*F)/source && $(MAKE) install	
	
Conv2Fix: Conv2Fix.mod Conv2Fix.inst
ColumnReader: ColumnReader.mod ColumnReader.inst
FDRThreshold: FDRThreshold.mod FDRThreshold.inst
Joiner: Joiner.mod Joiner.inst
MovingMedians: MovingMedians.mod MovingMedians.inst
MovingMedians: MovingMedianProb.mod MovingMedianProb.inst
MultiPlotGrace: MultiPlotGrace.mod MultiPlotGrace.inst
Rank: Rank.mod Rank.inst
Read2Columns: Read2Columns.mod Read2Columns.inst
Read3Columns: Read3Columns.mod Read3Columns.inst
Sample2Freq: Sample2Freq.mod Sample2Freq.inst
SeqReader: SeqReader.mod SeqReader.inst
SeqSplitter: SeqSplitter.mod SeqSplitter.inst
SeqWriter: SeqWriter.mod SeqWriter.inst
SigWinOnePlot: SigWinOnePlot.mod SigWinOnePlot.inst
SigWinPlot2d: SigWinPlot2d.mod SigWinPlot2d.inst
SigWinPlotMap: SigWinPlotMap.mod SigWinPlotMap.inst
SigWinPlotGrace: SigWinPlotGrace.mod SigWinPlotGrace.inst
SigWinSelect: SigWinSelect.mod SigWinSelect.inst
SWMedian: SWMedian.mod SWMedian.inst
SWMedianProb: SWMedianProb.mod SWMedianProb.inst
SWParam2Port: SWParam2Port.mod SWParam2Port.inst
SWSplitter: SWSplitter.mod SWSplitter.inst
StringJoiner: StringJoiner.mod StringJoiner.inst
String2Port: String2Port.mod String2Port.inst
mmFDRThreshold: mmFDRThreshold.mod mmFDRThreshold.inst
