# Supplementary material for: SigWin-detector: a Grid-enabled workflow for discovering enriched windows of genomic features related to DNA sequences
Source: BMC Res Notes. 2008 Aug 8;1:63. doi: 10.1186/1756-0500-1-63 (PMC2533338; doi:10.1186/1756-0500-1-63)
Supplement: Additional file 5 — This tar file contains the source files of the WS-VLAM modules needed to run the SigWin-detector workflow, and some examples. To uncompress use. ▪ tar -xvzf SigWin-VLAM.v1.1.tar.gz (Linux users). ▪ WinZip or a similar tool. [file 1756-0500-1-63-S5.gz › SigWin-VLAM/mymodules/SWParam2Port/source/SWParam2Port.C]

//****************************************************************************
/** \class SWParam2Port SWParam2Port
 *  \ingroup SW
 *  \brief Passes a set of sliding windows parameters to the output port.

 *  \details 
 *  \parameters
 *  <dl>
 *  	\param{size,integer}
 *  	    Size of the array corresponding to the SlideWindow structure.
 *  	\param{min_window_size,integer,1}
 *  	    Smallest window size. Must be an odd number.
 *  	\param{max_window_size,integer,100000}
 *  	    Approximate largest window size. It will be adjusted.
 *  	\param{step_size,integer,2}
 *  	    Step for incrementing window sizes. Must be even.
 *  	\param{description,string}
 *  	    SlideWindow description label.  
 *  	\param{log_level,log_label,Info} 
 *	    Logs messages with level higher or equal to \em log_level
 *  	\param{test_ports,TestFlag,all} 
 *  	    Selects which ports will 
 *	    send/receive a test header to test number conversion. 
 *
 *  \outputPorts
 *  <dl>
 *  	\port{sw_parameters,swparameters,/SWParameters} 
 *  	    The SWParameters structure corresponding to the parameter list.
 *  </dl>
 *  \description
 *  	    Creates a SWParameters structure using the parameter list
 *  	and streams it to the output port.
 *<!------------------------------------------------------------------------->
 * \version 1.0 
 * \since September 18, 2007.
 * \author Marcia A. Inda\n
 *  	   Integrative Bioinformatics Unit, UvA\n
 *         http://staff.science.uva.nl/~inda
 */
 /*---------------------------------------------------------------------------
 *  History:
 *  Sep 18, 2007: test_ports parameter added.
 *  Created: APRIL 24, 2007
 *---------------------------------------------------------------------------
 *  	This work was carried out in the context of the Virtual Laboratory for
 *  e-Science project (http://www.vl-e.nl/) and of the BioRange program of the
 *  Netherlands Bioinformatics Centre (NBIC, http://www.nbic.nl/). VL-e is 
 *  supported by a BSIK grant from the Dutch Ministry of Education, Culture and
 *  Science (OC&W) and the ICT innovation program of the Ministry of Economic
 *  Affairs (EZ) of the Netherlands. BioRange is supported by a BSIK grant
 *  through the Netherlands Genomics Initiative (NGI).
 ****************************************************************************/
#include <vlapp.h>
#include "TestFlags.H"

#include <fstream>
#include <string>

#include "LogManager.H"
#include "Parameter.H"
#include "SlideWindowParameters.H"

using namespace std;

class SWParam2PortVL : public VL::VLApplication{
  private:
    VL::vostream  *outStreamParameters; 
    
    //VL parameters
    Parameter<long> Size;
    Parameter<long> minWS;
    Parameter<long> maxWS;
    Parameter<long> stepWS;
    Parameter<string> Descr;
    Parameter<WarnType> logLevel; //>Logging level.
    Parameter<string> testPorts; //> Sets test_header function.
    TestFlags<0,1> flag; 
    

  public:
    SWParam2PortVL(int argc , char **argv) : 
	VL::VLApplication(argc, argv), 
	Size("input_size", 100),
	minWS("min_window_size", 1),
	maxWS("max_window_size", 4000),
	stepWS("step_size", 2),
	Descr("description"),
	logLevel("log_level",DEFAULTLOGLEVEL),
	testPorts("test_ports","both"),
	flag("both"){
	Log::open(__func__, logLevel.value);
        outStreamParameters = createDefaultOPort("sw_parameters");
	flag.set_out_name(1,"sw_parameters");
    };
    
    virtual ~SWParam2PortVL() throw() { 
    	delete outStreamParameters;
    	Log::close();
    };

  protected:
  	virtual int vlmain(int argc, char** argv) throw();
};

int SWParam2PortVL::vlmain(int argc , char **argv) throw() {
    Log::ptag(Info) << "SWParam2PortVL::vlmain() is called. " << flush;

    //get parameters
    Log::ptag(Release) << "Parameters:"<<flush;
    GET_PARAMETER(Size);
    GET_PARAMETER(minWS);
    GET_PARAMETER(maxWS);
    GET_PARAMETER(stepWS);
    GET_PARAMETER(Descr);
    GET_PARAMETER(logLevel);
    Log::set_warn_level(logLevel.value);
    GET_PARAMETER(testPorts);
    flag.set(testPorts.value);
    LOG_PTAG(Info)<<"Ports to test: "<<flag<<flush;

    if (Size.value < maxWS.value)
    	maxWS.value = Size.value;
    
    LOG_PTAG(Info)<< "Sliding window parameters structure: " << flush;
    
    SlideWindowParameters p(Descr.value, Size.value, minWS.value,
     	maxWS.value, stepWS.value);
    LOG_PTAG(Info) << p;

    write_test_header(*outStreamParameters, flag.get_out_flag(1));
    p.write(*outStreamParameters);

    Log::ptag(Info) << "SWParam2Port::vlmain() is finished. " << flush;
    return 0;
};    

//****************************************************************************
int main(int argc, char *argv[]){

    globus_module_activate(GLOBUS_COMMON_MODULE);
    globus_module_activate(GLOBUS_IO_MODULE);
    try{
        SWParam2PortVL app(argc, argv); 
        app.run();
    }
    catch(VL::Exception *e){
        std::cerr << e->what();
        delete e;
    }
    globus_module_deactivate(GLOBUS_IO_MODULE);
    globus_module_deactivate(GLOBUS_COMMON_MODULE);
    return 0;
}    

//end_of_file
