# Supplementary material for: SigWin-detector: a Grid-enabled workflow for discovering enriched windows of genomic features related to DNA sequences
Source: BMC Res Notes. 2008 Aug 8;1:63. doi: 10.1186/1756-0500-1-63 (PMC2533338; doi:10.1186/1756-0500-1-63)
Supplement: Additional file 5 — This tar file contains the source files of the WS-VLAM modules needed to run the SigWin-detector workflow, and some examples. To uncompress use. ▪ tar -xvzf SigWin-VLAM.v1.1.tar.gz (Linux users). ▪ WinZip or a similar tool. [file 1756-0500-1-63-S5.gz › SigWin-VLAM/mymodules/SWParam2Port/SWParam2Port.mdf]

#+++++++++++++++++++++++++++++++++++++++++++++++++++++++++++++++++++++++|
# -----------------  MODULE DEVELOPER  ------------------------------   |
developer_name=Marcia A. Inda
developer_username=inda
developer_cert_subject="O=dutchgrid, O=users, O=uva, OU=sils, CN=Marcia Alves de Inda"
developer_email=inda@science.uva.nl
developer_postalAddress=Kruislaan 318
developer_phone=+31 20 5257759
developer_fax=+31 20 5257762
developer_url= http://staff.science.uva.nl/~inda
developer_organization=MAD/IBU, UvA
developer_activity_type=research

#+++++++++++++++++++++++++++++++++++++++++++++++++++++++++++++++++++++++|
# -----------------  MODULE  ----------------------------------------   |
module_name=SWParam2Port
module_description="Passes a set of sliding windows parameters to the output port"
module_classification=UvA-IBU/SlidingWindows
module_registration_date="April 24, 2007"
module_icon=SWParam2Port.gif
module_version=1.0
module_manual=http://staff.science.uva.nl/~inda/sigWin-detector.html
