# Supplementary material for: SigWin-detector: a Grid-enabled workflow for discovering enriched windows of genomic features related to DNA sequences
Source: BMC Res Notes. 2008 Aug 8;1:63. doi: 10.1186/1756-0500-1-63 (PMC2533338; doi:10.1186/1756-0500-1-63)
Supplement: Additional file 5 — This tar file contains the source files of the WS-VLAM modules needed to run the SigWin-detector workflow, and some examples. To uncompress use. ▪ tar -xvzf SigWin-VLAM.v1.1.tar.gz (Linux users). ▪ WinZip or a similar tool. [file 1756-0500-1-63-S5.gz › SigWin-VLAM/mymodules/Conv2Fix/source/Conv2Fix.C]

//****************************************************************************
/** 
 *  \class Conv2Fix Conv2Fix
 *  \ingroup Converters ArrayConv
 *  \brief Convets variable step format to fix step format.
 *
 *  \details
 *  \parameters
 *  <dl>
 *  	\param{operation,string,"mean"}
 *  	    Operation to use during conversion. Valid functions: 
 *  	    mean, sum, nsum, min, max. 
 *  	\param{step,number,1}
 *  	    Step to use in fixed format.  
 *  	\param{relative,bool,yes}
 *  	    Are positions relative?
 *  	\param{log_level, log_label, Info} 
 *	    Logs messages with level higher or equal to \em log_level
 *  	\param{test_ports, TestFlag, all} 
 *  	    Selects which ports will 
 *	    send/receive a test header to test number conversion. 
 *  	     
 *  </dl>    
 *
 *  \inputPorts
 *  <dl>
 *  	\port{in_tags,array,/array} 
 *	    A succession of arrays containing group tags. 
 *  	\port{in_positions,array,/array} 
 *	    A succession of arrays containing group data positions. 
 *  	\port{in_values,array,/array} 
 *	    A succession of arrays containing group data values. 
 *  	\port{in_sizes,array,/array} 
 *	    A succession of arrays containing group sizes. 
 *  </dl>
 *
 *  \outputPorts
 *  <dl>
 *  	\port{out_tags,array_string,/array/\<string\>} 
 *	    A succession of arrays containing converted group tags. 
 *  	\port{out_positions,array_number,/array/\<number\>} 
 *	    A succession of arrays containing converted group data positions. 
 *  	\port{out_values,array_number,/array/\<number\>} 
 *	     A succession of arrays containing converted group data values. 
 *  </dl>
 *
 *  \description
 *  	Converts from variable step format to fixed step format.
 *  	Numbering starts at 1.
 *  	
 *<!------------------------------------------------------------------------->
 * \version 1.0 
 * \since September 27, 2007.
 * \author  Marcia A. Inda\n
 *  	   Integrative Bioinformatics Unit, UvA\n
 *         http://staff.science.uva.nl/~inda
 */
/*---------------------------------------------------------------------------
 *  History:
 * Created: September 27, 2007
 *---------------------------------------------------------------------------
 *  	This work was carried out in the context of the Virtual Laboratory for
 *  e-Science project (http://www.vl-e.nl/) and of the BioRange program of the
 *  Netherlands Bioinformatics Centre (NBIC, http://www.nbic.nl/). VL-e is 
 *  supported by a BSIK grant from the Dutch Ministry of Education, Culture and
 *  Science (OC&W) and the ICT innovation program of the Ministry of Economic
 *  Affairs (EZ) of the Netherlands. BioRange is supported by a BSIK grant
 *  through the Netherlands Genomics Initiative (NGI).
 ****************************************************************************/

#include <vlapp.h>
#include "TestFlags.H"

#include <fstream>
#include <string>
#include "LogManager.H"
#include "Parameter.H"
#include "VecIO.H"
#include <map>

using namespace std;

double sum(double a, double b){return a+b;}
double max(double a, double b){return (a>b?a:b);}
double min(double a, double b){return (a<b?a:b);}
enum Operation {_av, _nsum, _sum, _min, _max};
static const string OpLabels[] = {
    "average Average AVERAGE mean Mean MEAN",
    "nsum nSum NSum NSUM normsum normSum NormSum NORMSUM",
    "sum Sum SUM",
    "maximum Maximun MAXIMUM",
    "minimum Minimun MINIMUM"}; 

class Conv2FixVL : public VL::VLApplication{
  private:
    VL::vistream  *inStream[4]; //> Input vectors.
    VL::vostream  *outStream[3]; //> Output vectors.

    //VLAM parameters
    Parameter<string> operation;  //>conversion operation
    Parameter<bool> relative;  //>Is the position system relative?
    Parameter<double> step;  //>step to use in fix step format
    Parameter<WarnType> logLevel; //>Logging level.
    Parameter<string> testPorts; //> Sets test_header function.
    TestFlags<4,3> flag;

  public:
    Conv2FixVL(int argc , char **argv): 
	VL::VLApplication(argc, argv), 
	operation("operation","mean"),
	relative("relative",true),
	step("step",1),
	logLevel("log_level",DEFAULTLOGLEVEL),
	testPorts("test_ports","all"),
	flag("out"){
	cout << "ok"<<endl<<flush;
	Log::open(__func__,logLevel.value);
	flag.set_in_name(1,"in_tags");
	flag.set_in_name(2,"in_positions");
	flag.set_in_name(3,"in_values");
	flag.set_in_name(4,"in_sizes");
	flag.set_out_name(1,"out_tags");
	flag.set_out_name(2,"out_positions");
	flag.set_out_name(3,"out_values");
	cout << "ok"<<endl<<flush;
        
	for (int i=0; i<4; ++i){
            inStream[i] = createDefaultIPort(flag.get_in_name(i+1));
	}
	for (int i=0; i<3; ++i){
            outStream[i] = createDefaultOPort(flag.get_out_name(i+1));
	}
	cout << "ok"<<endl<<flush;
    };
    
    virtual ~Conv2FixVL() throw() {
    	Log::close(); 
	for (int i=2; i>=0; --i) 
	    delete outStream[i];
	for (int i=3; i>=0; --i) 
	    delete inStream[i];
    }

  protected:
    virtual int vlmain(int argc, char** argv) throw();
    
  private:
    void convert(double (*func)(double, double), vector<string>& tag,
    	vector<double>& position, vector<double>& value, vector<double>& gSize);
    
    Operation op;
};


int Conv2FixVL::vlmain(int argc , char **argv) throw() {
    Log::ptag(Info) << "Conv2FixVL::vlmain() is called. " << flush;

    //get parameters
    Log::ptag(Release) << "Parameters:"<<flush;
    GET_PARAMETER(operation);
    GET_PARAMETER(relative);
    GET_PARAMETER(step);
    GET_PARAMETER(logLevel);
    Log::set_warn_level(logLevel.value);
    GET_PARAMETER(testPorts);
    flag.set(testPorts.value);
    LOG_PTAG(Info)<<"Ports to test: "<<flag<<flush;
    LOG_PTAG(Info)<<"Ports to test: "<<flag<<flush;

    //select operation
    double (*func)(double, double);
    if(OpLabels[_sum].find(operation.value)<string::npos){
	func = &sum;
	op = _sum;
    }
    else if(OpLabels[_max].find(operation.value)<string::npos){
	func = &max;
	op = _max;
    }
    else if(OpLabels[_min].find(operation.value)<string::npos){
	func = &min;
	op = _min;
    }
    else if(OpLabels[_nsum].find(operation.value)<string::npos){
	func = &sum;
	op = _nsum;
    }
    else{
    	if (OpLabels[_av].find(operation.value)==string::npos)
	    LOG_PTAG(Warning) << "Parameter " << operation.name 
		                << " badly defined! Computing 'mean'" << flush;
	func = &sum;
	op = _av;
    }
    
    Log::ptag(Info) << "Reading Input data."<<flush;
    vector<string> tag;
    vector<double> position;
    vector<double> value;
    vector<double> gSize;
    string descr[4]={"", "", "", ""};
    for (int i=0; i<4; i++)
    	test_header(*inStream[i], flag.get_in_name(i+1),flag.get_in_flag(i+1));
    
    long count(0);
    while ((read_vector(*inStream[0], tag, descr[0]))&&
    	    (read_vector(*inStream[1], position, descr[1]))&&
	    (read_vector(*inStream[2], value, descr[2]))&&
	    (read_vector(*inStream[3], gSize, descr[3])) ){
	    
	++count;    
     	if ((position.size()!=tag.size())||(value.size() != tag.size()) ){
	    LOG_PTAG(Fatal) << "Input vector sizes do not match!\n" 
	    	    << "Tags=" << tag.size() << "; " 
		    << "Positions=" << position.size() << ";" 
		    << "Values=" << value.size() << ";" 
		    << "Group set=" << count << ";" 
	    	    << flush;     
	    exit(1);
    	}
	
	LOG_PTAG(Info)<< "Converting group set " << count<<flush;  
    	convert(func, tag, position, value, gSize);
	
	LOG_PTAG(Info)<< "Streaming results for gropup set " << count<<flush;  
	for (int i=0; i<3; i++)
    	    write_test_header(*outStream[i],  flag.get_out_flag(i+1));
    	write_vector(*outStream[0], tag, descr[0] + ".fix");
    	write_vector(*outStream[1], position, descr[1] + ".fix");
    	write_vector(*outStream[2], value, descr[2] + ".fix");
	
	tag.clear();
	position.clear();
	value.clear();
	for (int i=0;i<4;++i) 
	    descr[i]="";
 	
	LOG_PTAG(Info)<< "Reading next group " << count<<flush;  
   	
    }
    LOG_PTAG(Info)<< "Total number of groups: " << count<<flush;  
    
    return 0;
	
}	    
	    
/// Convets to fixed step assuming positions are relative 
void Conv2FixVL::convert(double (*func)(double,double), vector<string>& tag,
    vector<double>& position, vector<double>& value, vector<double>& gSize){
    
    //fill map
    vector<pair<string, map<double, double> > > all;
    pair<string, map<double, double> > item;
    
    item.first= tag.at(0);
    item.second[position.at(0)]=value.at(0);
    for (unsigned i=1; i<tag.size(); ++i){
    	if (tag.at(i-1) == tag.at(i)){
	    item.second[position.at(i)]=value.at(i);
	}
	else{
	    all.push_back(item);
	    item.first=tag.at(i);
	    item.second.clear();
    	    item.second[position.at(i)]=value.at(i);
	}
    }	
    all.push_back(item);
    
    if (all.size()!=gSize.size()){
 	LOG_PTAG(Fatal) << "Number of group tags (" 
	    	    << all.size() << ") do not match number of groups (" 
		    << gSize.size() << ")!" 
	    	    << flush;     
	exit(1);
    }
	
    //convert
    tag.clear();
    position.clear();
    value.clear();
    double sumGsizes(0);
    long group(-1);
    for (vector<pair<string,map<double,double> > >::iterator it1=all.begin();
	it1!=all.end(); it1++){ 
	++group;
    	map<double, double>& sub=it1->second;

	double current= (relative.value? 1 : current=sumGsizes);
	double next = current+step.value;
	sumGsizes += gSize.at(group);
	
	double maxPosition= (relative.value? gSize.at(group) :sumGsizes);
	    
	while (current <= maxPosition){
    	    tag.push_back(it1->first);
    	    position.push_back(current);
	    double result(0);
	    if (op>=_min)
	    	result = sub.lower_bound(current)->second; 
	    int count(0);
	    for (map<double, double>::iterator it2=sub.lower_bound(current);
	    	it2 !=sub.lower_bound(next); it2++){
	    	double aux= it2->second;
	    	result = func(result, aux);
		++count;
	    	LOG_PTAG(Detail)<<"\tpos=" << it2->first<< ", val= "<< aux
		    << ", res=" << result
		    <<", count= " << count;
	    }
	    if ((op==_av)&&(count!=0))
	    	result/=count;
	    else if (op==_nsum)
	    	result/=min(step.value, maxPosition-current+1);
	    value.push_back(result);
	    LOG_PTAG(Debug)<<"tag= "<< it1->first<<", pos= " << current
	    	<<", val= "<<result<<flush;
	    current = next;
    	    next += step.value;
	} 
    }
} 

  
int main(int argc, char *argv[]){
    globus_module_activate(GLOBUS_COMMON_MODULE);
    globus_module_activate(GLOBUS_IO_MODULE);
    try{
        Conv2FixVL Conv2Fix(argc, argv); 
        Conv2Fix.run();
    }
    catch(VL::Exception *e){
        std::cerr << e->what();
        delete e;
    }
    globus_module_deactivate(GLOBUS_IO_MODULE);
    globus_module_deactivate(GLOBUS_COMMON_MODULE);
    return 0;
}    
//end_of_file
