# Supplementary material for: SigWin-detector: a Grid-enabled workflow for discovering enriched windows of genomic features related to DNA sequences
Source: BMC Res Notes. 2008 Aug 8;1:63. doi: 10.1186/1756-0500-1-63 (PMC2533338; doi:10.1186/1756-0500-1-63)
Supplement: Additional file 5 — This tar file contains the source files of the WS-VLAM modules needed to run the SigWin-detector workflow, and some examples. To uncompress use. ▪ tar -xvzf SigWin-VLAM.v1.1.tar.gz (Linux users). ▪ WinZip or a similar tool. [file 1756-0500-1-63-S5.gz › SigWin-VLAM/mymodules/MultiPlotGrace/source/MultiPlotGrace.C]

//****************************************************************************
/** \class MultiPlotGrace MultiPlotGrace
 *  \ingroup Graphics
 *  \brief  Creates a xmgrace commands file with instructions to plot
 *  	    multiple data sets.
 
 *  \details 
 *  \parameters
 *  <dl>
 *  	\param{out_file_name, string, MultiPlot}
 *  	    Output file name.
 *  	\param{read_x_data, bool, true}
 *  	    Output file name.
 *  	\param{collapse, bool,false}
 *  	    If collapse = false, each data set will be plot in a separate graph.
 *  	    Otherwise more than one data set may be plot in each graph.
 *  	\param{cyclical, bool,false}
 *  	  If cyclical=true, the data will be ciclicaly distributed among graphs.
 * 	  Otherwise the data will be distributed among graphs by blocks.
 *  	\param{separation,float,0.2}
 *  	    A factor determining the separation between two graphs.  
 *  	\param{log_level,log_label,Info} 
 *	    Logs messages with level higher or equal to \em log_level
 *  	\param{test_ports,TestFlag,all} 
 *  	    Selects which ports will 
 *	    send/receive a test header to test number conversion. 
 *  \inputPorts
 *  <dl>
 *  	\port{x_file_names, string, /string} 
 *  	    The name(s) of the local file(s) containing x_axis values.
 *  	\port{y_file_names,string,/string} 
 *  	    The names of the local files containing y_axis values.
 *  	\port{x_sizes,array,/array} 
 *	    (A succession of) arrays containing x_axis sizes of each graph. 
 *  </dl>
 *  \outputPorts
 *  <dl>
 *  	\port{grace_file, file,/file} 
 *  	    The created xmgrace commands file.
 *  </dl>
 * 
 *  \description
 *  Creates an xmgrace commands file that will plot multiple data sets in 
 *  in multiple graphs.
 *
 *  The x and y data values should be stored in a set of files which names 
 *  will be read by the input ports \c x_file_names, and \c y_file_names 
 *  respectively. Each data file may contain more than one data set,
 *  but the number of data sets and their respective size has to be the
 *  same for all files.
 *
 *  The data sets within one file will be ploted separately forming one 
 *  row of K graphs, where K is the number of data sets per file. The module
 *  will assume that K is equal to the number of values read by the input port 
 *  \c x_sizes. This set of K values will be used to compute the relative size 
 *  of each graph.
 *
 *  If more than on data file name is read each file more rows with the same
 *  column structure will be added. The number of rows to be added depends on 
 *  the number of data files and on the value of the parameter \c collapse. 
 *  If \c collapse = \b \c FALSE, one row will be added for each extra y
 *  data file.
 *  Otherwise, one row will be added for each extra x data file.
 *
 *  The x data files will be paired with the y data files as follows. 
 *  If (x1, x2, ..., xn) are the names of the files containg the x data values, 
 *  and (y1, y2, ..., ym) are the names of the files containg the y data values,
 *  with 0<n<=m.
 *  then:
 *  - If n=0, the x values will be automatic generated (as 1,2,3,...) 
 *  to match each y data set.
 *  - Otherwise, the files will be mached cyclicaly or by blocks depending 
 *  on the value of the parameter \c cyclic. For example, 
 *  for n=2, and m=4 the file pairs will be: \n
 *  	(x1, y1), (x1, y3), (x2, y2), (x2, y4) if \b cyclic = \b \c true, \n
 *  	(x1, y1), (x1, y2), (x2, y3), (x2, y4) otherwise.\n
 *  Note that, if \b collapse = \b \c false each pair will be ploted in 
 *  a new row  (there will be 4 rows of graphs, and each graph will contain
 *  one data set). Otherwise, pairs with the same x values will be plot
 *  in the same row (there will be 2 rows of graphs, and each graph will have
 *  two data sets).
 *
 *
 *  \par Examples:
 *
  
 *<!------------------------------------------------------------------------->
 * \version 1.0 
 * \since January 12, 2008.
 * \author  Marcia A. Inda\n
 *  	   Integrative Bioinformatics Unit, UvA\n
 *         http://staff.science.uva.nl/~inda
 */
 /*---------------------------------------------------------------------------
 *  History:
 *  Created: April 27, 2007
 *  Adapted from SigWinMultiPlotGrace.C, Sep 18, 2007 (created Apr 12, 2007)
 *---------------------------------------------------------------------------
 *  	This work was carried out in the context of the Virtual Laboratory for
 *  e-Science project (http://www.vl-e.nl/) and of the BioRange program of the
 *  Netherlands Bioinformatics Centre (NBIC, http://www.nbic.nl/). VL-e is 
 *  supported by a BSIK grant from the Dutch Ministry of Education, Culture and
 *  Science (OC&W) and the ICT innovation program of the Ministry of Economic
 *  Affairs (EZ) of the Netherlands. BioRange is supported by a BSIK grant
 *  through the Netherlands Genomics Initiative (NGI).
 ****************************************************************************/

#include <vlapp.h>
#include "TestFlags.H"

#include <fstream>
#include <string>
//#include <grace_np.h>

#include "LogManager.H"
#include "Parameter.H"
#include "VecIO.H"
#include "serializer.h"
#include "Shape.H"

#include "TimeLag.H"


using namespace std;


class MultiPlotGraceVL : public VL::VLApplication{
  private:
    VL::vistream  *inXSizes; 
    VL::vistream  *inXFileNames; 
    VL::vistream  *inYFileNames; 
    VL::vostream  *outPlotFile;
    
    //VL parameters
    Parameter<string> outFileName; //>output file name
    Parameter<bool> readX; //>read X data? 
    Parameter<bool> cyclic; //>distribute y sets cyclicaly 
    Parameter<bool> collapse; //>collapse y sets in the one graph 
    Parameter<double> factor; //>separation between graphs factor
    Parameter<WarnType> logLevel; //>Logging level.
    Parameter<string> testPorts; //> Sets test_header function.
    TestFlags<3,1> flag; 
    string defaultName;
    
  public:
    MultiPlotGraceVL(int argc , char **argv): 
	VL::VLApplication(argc, argv),
	outFileName("out_file_name", "MultiPlot"),
	readX("read_x_data",true),
	cyclic("cyclic",false),
	collapse("collapse",false),
	factor("separation",0.2),
	logLevel("log_level",DEFAULTLOGLEVEL),
	testPorts("test_ports","both"),
	flag("both"),
	defaultName("MultiPlot"){
	Log::open(__func__,logLevel.value);
        inXSizes = createDefaultIPort("x_sizes");
        inXFileNames = createDefaultIPort("x_file_names");
        inYFileNames = createDefaultIPort("y_file_names");
        outPlotFile = createDefaultOPort("grace_file");
	flag.set_in_name(1,"x_sizes");
	flag.set_in_name(2,"x_file_names");
	flag.set_in_name(3,"y_file_names");
	flag.set_out_name(1,"grace_file");
    };
    
    virtual ~MultiPlotGraceVL() throw() { 
    	delete outPlotFile;
    	delete inYFileNames;
    	delete inXFileNames;
	delete inXSizes;
    	Log::close();
    } ;

  protected:
    virtual int vlmain(int argc, char** argv) throw();

  private:
    string create_plot_file(void);
    double compute_graph_positions(void); 
    void plot_collapsed(ostream& outFile); 
    void plot_full(ostream& outFile); 

    //auxiliary variables	
    vector<string> xFileName;
    vector<string> yFileName;
    vector<double> xsizes;
    
    vector<Point<2,double> > lowCorner;
    vector<Point<2,double> > upCorner;
    vector<Point<2,double> > lowCornerWorld;
    vector<Point<2,double> > upCornerWorld;

};

int MultiPlotGraceVL::vlmain(int argc , char **argv) throw(){
    //get parameters
    LOG_PTAG(Release)<< "Parameters:"<<flush;
    GET_PARAMETER(outFileName);
    if (outFileName.value=="")
    	outFileName.value= defaultName;
    GET_PARAMETER(readX);
    GET_PARAMETER(cyclic);
    GET_PARAMETER(collapse);
    GET_PARAMETER(factor);
    GET_PARAMETER(logLevel);
    Log::set_warn_level(logLevel.value);
    GET_PARAMETER(testPorts);
    flag.set(testPorts.value);
    LOG_PTAG(Info)<<"Ports to test: "<<flag<<flush;


    //------------------------------------------------------------
    LOG_PTAG(Debug)<< "Reading input streams"<<flush;
    test_header(*inXSizes, flag.get_in_name(1), flag.get_in_flag(1));
    string descr="";
    read_vector(*inXSizes, xsizes, descr);

    test_header(*inYFileNames, flag.get_in_name(3), flag.get_in_flag(3));
    descr="";
    scan_vector(*inYFileNames, yFileName, descr);

    if (readX.value){//in stream exists
    	test_header(*inXFileNames, flag.get_in_name(2), flag.get_in_flag(2));
	string descr="";
    	scan_vector(*inXFileNames, xFileName, descr);
    }
    else LOG_PTAG(Info)<< "No x_file_names stream!"<<flush;
    
    
    //------------------------------------------------------------
    //check the number of input files 

    if (xFileName.size()!=unsigned(0)){
    	if (yFileName.size()%xFileName.size()!=0)
    	    LOG_PTAG(Warning)<< "Y is not a multiple of X"; 
    }
    //-----------------------------------------------------------
    TimeLag TimeProc;
    TimeProc.start("TimeProc");
    LOG_PTAG(Release) << "Creating grace config file... "<<flush;
    string plotFileName = create_plot_file();
    Log::print(Info) << " OK." << flush;
   
   
    
    //-----------------------------------------------------------
    LOG_PTAG(Info) << "Streaming plot file."<<flush;   
    Serializer serializer;
    ifstream inFile(plotFileName.c_str());
    if (inFile.is_open()){
    	LOG_PTAG(Release) << "Writing grace config file to outPort. "<<flush;
    	*outPlotFile << serializer << inFile;
	inFile.close();
    }
    else{
    	LOG_PTAG(Fatal) << "Problem opening file " << plotFileName 
	    << " for reading. " <<flush;
    }
    Log::print(Info) << " OK." << flush;
    TimeProc.finish("TimeProc");    
    return 0;
};    
    

//****************************************************************************
string MultiPlotGraceVL::create_plot_file(void){
    double xSize = compute_graph_positions();

    //open plot file
    string plotFileName = outFileName.value + ".agrcmd";
    LOG_PTAG(Release)<<"Writing "<< plotFileName <<flush;
    ofstream plotFile(plotFileName.c_str());
    if (!plotFile.is_open()){
    	LOG_PTAG(Fatal)<<"Error opening grace config file " << plotFileName
	    <<endl<<flush; 
	exit(1);
    } 
   
    //print plot file
    LOG_PTAG(Info) << "#ploting data sets";
    plotFile<<"timestamp off\n";
    plotFile<<"page size 900 600\n";
    double tick = (xSize<100?10:int(xSize/100)*10);
    
    for (int i=0; i<int(upCorner.size()); ++i){
     	LOG_PTAG(Debug)<< "#Ploting subgrapgh: "<< i << flush;
	
    	plotFile<<"G" <<i<<" on\n";
    	plotFile<<"G" <<i<<" type XY\n";
    	plotFile<<"G" <<i<<" bar hgap 0.000000\n";	
    	plotFile<<"with G" <<i<<endl;
	Point<2,double>::set_separator(", ");
    	plotFile<<"    world xmin "<< lowCornerWorld.at(i).coord[x]<<endl;
    	plotFile<<"    world xmax "<< upCornerWorld.at(i).coord[x]<<endl;
    	plotFile<<"    view "<< lowCorner.at(i) << ", "<<upCorner.at(i)<<endl;

    	//plotFile<<"    xaxis label \""<<  << "\"\n";
   	//plotFile<<"    xaxis label char size 0.6\n";
    	//plotFile<<"    xaxis  bar off\n";
    	//plotFile<<"    yaxis  bar off\n";
    	//plotFile<<"    yaxis  tick off\n";
   	plotFile<<"    xaxis  tick place normal\n";
   	plotFile<<"    yaxis  tick place normal\n";
	plotFile<<"    xaxis tick major "<<tick<< "\n";
	plotFile<<"    xaxis tick minor "<<tick/4<<"\n";
	plotFile<<"    yaxis tick major "<<tick<< "\n";
	plotFile<<"    yaxis tick minor "<<tick/4<<"\n";
	//plotFile<<"    autoticks\n";
	plotFile<<"    xaxis tick major size "<<0.5<< "\n";
	plotFile<<"    xaxis tick minor size "<<0.25<<"\n";
    	plotFile<<"    xaxis  ticklabel char size 0.5\n";
    	plotFile<<"    xaxis  tick out\n";
    	plotFile<<"    yaxis  ticklabel char size 0.5\n";
	plotFile<<"    legend off\n";
	//plotFile<<"    frame type 0\n";
	//plotFile<<"    frame linestyle 0\n";
    }
    LOG_PTAG(Info) << "Ploting files " <<flush;
    if (collapse.value)
    	plot_collapsed(plotFile);
    else
    	plot_full(plotFile);
    
    plotFile.close();
    return plotFileName;
}

//****************************************************************************
///Commands for ploting: One row of graphs per X data set.
void MultiPlotGraceVL::plot_collapsed(ostream& plotFile){ 
    //each row corresponds to a x data set
    int nCols=xsizes.size();
    int nRows=xFileName.size();
    if (nRows==0) 
    	nRows=1;

    int blockSize=int(yFileName.size())/nRows;
    if (int(yFileName.size())%nRows>0)
    	blockSize ++;
    int cicleSize=int(yFileName.size())/blockSize;
    if (int(yFileName.size())%blockSize>0)
    	cicleSize ++;
    
    string xfile;
    char xpos='x';
    int xgraph=nCols*nRows;
    bool use_x=(xFileName.size()>0?true:false);
    if(use_x){
	xgraph++;
	xpos='y';
    }	
    
    string yfile;
    int ygraph=nCols*nRows;
    
    for (unsigned ySet=0; ySet<yFileName.size(); ++ySet){
    	int xSet;
	int set;
	if (cyclic.value){
	    xSet=ySet%cicleSize;
	    set=ySet/cicleSize;
	}
	else{
	    xSet=ySet/blockSize;
	    set=ySet%blockSize;
	}
	yfile=yFileName.at(ySet);
    	if(use_x)
	    xfile=xFileName.at(xSet);

    	plotFile<<"WITH G"<<ygraph<<endl;
	plotFile<<"G"<<ygraph<<" HIDDEN TRUE\n";
    	plotFile<<"READ \""<<yfile<<"\"\n";
    	if (use_x){
    	    plotFile<<"WITH G"<<xgraph<<endl;
	    plotFile<<"G"<<xgraph<<" HIDDEN TRUE\n";
    	    plotFile<<"READ \""<<xfile<<"\"\n";
	}
	
    	for (int col=0; col<nCols; ++col){ 
	    int j = xSet*nCols+col;
	    plotFile<<"copy G"<<ygraph<<".S"<<col<<" TO G"<<j<<".S"<<set<<endl;
	    plotFile<<"G"<<j<<".S"<<set<<".X=G"<<xgraph<<"S"<<col<<"."<<xpos<<
	     	    	    	    	    	    	    	    	endl;
	}

	plotFile<<"kill G"<<ygraph<<endl;
    	if (use_x)
    	    plotFile<<"kill G"<<xgraph<<endl;
	
	
    }
}
//****************************************************************************
///Commands for ploting: one row of graphs per Y data set
void MultiPlotGraceVL::plot_full(ostream& plotFile){ 
    //each row corresponds to a x data set
    int nCols=xsizes.size();
    int nRows=yFileName.size();
    if (nRows==0) //no data sets
    	return;

    int blockSize=int(yFileName.size())/nRows;
    if (int(yFileName.size())%nRows>0)
    	blockSize ++;
    int cicleSize=int(yFileName.size())/blockSize;
    if (int(yFileName.size())%blockSize>0)
    	cicleSize ++;
    
    string xfile;
    char xpos='x';
    int xgraph=nCols*nRows;
    bool use_x=(xFileName.size()>0?true:false);
    if(use_x){
	xgraph++;
	xpos='y';
    }	
    
    string yfile;
    int ygraph=nCols*nRows;
    
    for (unsigned ySet=0; ySet<yFileName.size(); ++ySet){
	int xSet;
    	int row;
    	if (cyclic.value){
	    xSet=ySet%cicleSize;
	    row = xSet*blockSize + ySet/cicleSize;
	}
	else{
	    xSet=ySet/blockSize;
	    row=ySet;
	}
	yfile=yFileName.at(ySet);
    	if(use_x)
	    xfile=xFileName.at(xSet);

    	plotFile<<"WITH G"<<ygraph<<endl;
	plotFile<<"G"<<ygraph<<" HIDDEN TRUE\n";
    	plotFile<<"READ \""<<yfile<<"\"\n";
    	if (use_x){
    	    plotFile<<"WITH G"<<xgraph<<endl;
	    plotFile<<"G"<<xgraph<<" HIDDEN TRUE\n";
    	    plotFile<<"READ \""<<xfile<<"\"\n";
	}
	
    	for (int col=0; col<nCols; ++col){ 
	    int j = row*nCols+col;
	    plotFile<<"copy G"<<ygraph<<".S"<<col<<" TO G"<<j<<".S0"<<endl;
	    plotFile<<"G"<<j<<".S0.X=G"<<xgraph<<"S0."<<xpos<<endl;
	}

	plotFile<<"kill G"<<ygraph<<endl;
    	if (use_x)
    	    plotFile<<"kill G"<<xgraph<<endl;
	
	
    }
}

//****************************************************************************
///Computes the position of each subgraph
double MultiPlotGraceVL::compute_graph_positions(){ 
    
    int nCols=xsizes.size();
    int nRows;
    if (collapse.value){
    	nRows=xFileName.size();
	if (nRows==0) nRows=1;
    }	
    else
    	nRows=yFileName.size();

    upCorner.resize(nCols*nRows,Point<2,double>(0,0));
    lowCorner.resize(nCols*nRows,Point<2,double>(0,0));
    upCornerWorld.resize(nCols*nRows,Point<2,double>(0,0));
    lowCornerWorld.resize(nCols*nRows,Point<2,double>(0,0));
        
    double totalXsize(0);//total size of x dimension 
    for (unsigned i=0; i<xsizes.size(); ++i)
    	totalXsize += xsizes.at(i);
		   
    double dist=factor.value*totalXsize;//distance between two graphs
    if (nCols>1)
    	dist /= (nCols-1);
    
    Log::print(Detail)<< ", dist=" << dist;
    
    totalXsize+=dist*(nCols-1);//add space between graphs
    Log::print(Detail)<< " corrected totalXsize" << totalXsize;
    
    double height = 1.0/nRows;
    double dheight = factor.value/(nRows-1);
    double ymin=(nRows-1)*height;
    double dx=1.5/totalXsize;
    for (int row=0; row<nRows; ++row){
    	double xmin=0;
    	for (int col=0; col<nCols; ++col){ 
	    int j = row*nCols+col;
	    //set position in canvas
    	    lowCorner.at(j).coord[x]=xmin; 
    	    lowCorner.at(j).coord[y]=ymin; 
	    upCorner.at(j).coord[x]=xmin+xsizes.at(col)*dx;
	    upCorner.at(j).coord[y]=ymin+height-dheight;
	    xmin += xsizes.at(col)*dx+dist;

    	    //set world coordinates	    
	    lowCornerWorld.at(j).coord[x]= 0.0;
	    lowCornerWorld.at(j).coord[y]= -1;
	    upCornerWorld.at(j).coord[x]= xsizes.at(col);
	    upCornerWorld.at(j).coord[y]= 1;
	}
	ymin -= height;
    }
	    
    for (unsigned i=0; i<upCorner.size(); ++i){
    	lowCorner.at(i).coord[x]*=0.9;
	lowCorner.at(i).coord[x]+=0.05;
    	lowCorner.at(i).coord[y]*=0.9;
	lowCorner.at(i).coord[y]+=0.05;
    	upCorner.at(i).coord[x]*=0.9;
	upCorner.at(i).coord[x]+=0.06;
    	upCorner.at(i).coord[y]*=0.9;
	upCorner.at(i).coord[y]+=0.06;
    }    

    return totalXsize;
}    		    

    
//****************************************************************************
int main(int argc, char *argv[]){
    globus_module_activate(GLOBUS_COMMON_MODULE);
    globus_module_activate(GLOBUS_IO_MODULE);
    try    {
        MultiPlotGraceVL app(argc, argv); 
        app.run();
    }
    catch(VL::Exception *e)    {
        std::cerr << e->what();
        delete e;
    }
    globus_module_deactivate(GLOBUS_IO_MODULE);
    globus_module_deactivate(GLOBUS_COMMON_MODULE);
    return 0;
}    

//end_of_file
